# Supplementary material for: Evidence That Field Muskmelon (Cucumis melo L. var. agrestis Naud.) Fruits Are Solids of Revolution
Source: Plants (Basel). 2023 Dec 18;12(24):4186. doi: 10.3390/plants12244186 (PMC10747953; doi:10.3390/plants12244186)
Supplement: Supplementary file 1 [file plants-12-04186-s001.zip]

Archive with 1 entries (1 files):
- plants-2743287-supplementary.xlsx
