# Supplementary material for: Evidence That Field Muskmelon (Cucumis melo L. var. agrestis Naud.) Fruits Are Solids of Revolution
Source: Plants (Basel). 2023 Dec 18;12(24):4186. doi: 10.3390/plants12244186 (PMC10747953; doi:10.3390/plants12244186)
Supplement: Supplementary file 1 [file plants-12-04186-s001.zip › plants-2743287-supplementary.xlsx]

## Sheet: Table S1
Table S1. The estimated parameters of the explicit Present equation and fruit size parameters of the 751 Cucumis melo var. agrestis fruits.
Image	x0	y0	theta	a	b	c1	c2	c3	scan.length	scan.width	scan.area	RSS	sample.size	RMSE	V.pre	S	V.obs
01_01	2.83164	2.74948	0.566972	1.1053	1.02722	0.0148447	0.0737201	0.0167225	2.22149	2.07173	3.63558	0.464759	1885	0.0157021	5.03214	14.2224	5.1
01_02	2.4472	2.44629	0.981138	1.16462	1.08691	-0.0305741	0.048523	-0.0299761	2.34004	2.18397	4.02701	0.629257	1951	0.0179591	5.87836	15.7712	5.9
01_03	2.00116	1.96545	3.90589	1.13446	1.03582	-0.0288531	0.0253999	0.0702717	2.27194	2.0798	3.71542	0.424389	1891	0.0149808	5.15093	14.4485	5.3
01_04	2.86595	2.627	0.984768	1.14918	1.07466	0.0123316	0.00903486	-0.0527003	2.30722	2.15371	3.89527	1.14576	1943	0.0242834	5.57971	15.2268	5.6
01_05	2.08523	1.94232	0.594075	1.1017	1.0079	-0.00160694	-0.00312925	-0.0334728	2.21171	2.02324	3.49056	1.63031	1836	0.0297988	4.68245	13.5542	5
01_06	1.85917	1.95021	3.94598	0.933554	0.849809	-0.0362578	-0.0298727	0.0178053	1.8775	1.70148	2.47549	0.404136	1508	0.0163705	2.79098	9.60149	2.8
01_07	2.18846	2.34081	3.50065	1.01757	0.960206	0.00377388	0.0158922	0.0408662	2.04127	1.93082	3.08535	0.594842	1701	0.0187003	3.95539	12.1035	3.9
01_08	1.69102	1.6553	3.92486	1.09187	0.975825	-0.0157777	0.0143563	0.102652	2.19439	1.95772	3.36115	0.282716	1778	0.0126098	4.38144	12.981	4.8
01_09	2.07632	1.94694	3.83825	1.00769	0.945666	0.0156605	0.0348414	-0.077173	2.02921	1.89182	3.02231	0.70215	1667	0.0205233	3.82824	11.8464	3.8
01_10	2.17316	2.08284	4.0144	1.16134	1.05904	-0.00412063	0.0459445	0.00132036	2.32768	2.13111	3.90797	0.526335	1929	0.0165183	5.55726	15.1996	5.7
01_11	1.80974	1.73953	3.92096	1.08896	1.0004	-0.0247577	0.0135876	0.0830623	2.18542	2.00337	3.43571	0.520353	1795	0.0170262	4.59044	13.3772	4.7
01_12	1.53057	1.60304	3.49998	0.939824	0.845609	-0.000217209	0.000417079	-0.0933658	1.88678	1.69306	2.49719	0.245268	1536	0.0126364	2.81662	9.6655	3
02_01	1.86487	2.0012	0.628956	1.14035	1.05405	0.0106487	-0.00209782	-0.0549527	2.28888	2.10894	3.77429	0.280877	1858	0.0122952	5.30288	14.7227	5.2
02_02	1.83731	1.74993	3.82072	1.24382	1.12298	0.0108247	0.045142	-0.0978741	2.50165	2.25223	4.43876	0.394828	2000	0.0140504	6.69207	17.2134	6.8
02_03	1.56451	1.52624	0.780937	1.09354	0.998268	0.0284555	-0.0568926	-0.0078656	2.19451	2.00001	3.38167	0.199787	1763	0.0106453	4.46272	13.1273	4.6
02_04	1.91796	1.78189	0.684946	1.28263	1.13996	0.0127615	-0.00550596	-0.0726861	2.57676	2.28461	4.59018	0.708227	2000	0.0188179	6.96743	17.6855	7
02_05	2.06386	1.88384	3.92405	1.26858	1.16054	-0.011654	0.00835003	-0.0778172	2.54761	2.32007	4.63745	0.415068	2000	0.014406	7.18418	18.0338	7.1
02_06	1.71243	1.73037	3.72116	1.28797	1.1399	-0.0115135	0.0463683	0.0315336	2.58036	2.28513	4.66795	0.440881	2000	0.0148472	7.14148	17.9873	7.1
02_07	1.90814	1.86883	3.83167	1.23317	1.12588	0.00258295	0.123151	-0.121266	2.47061	2.27028	4.49281	0.692581	2000	0.0186089	6.88304	17.5527	6.9
02_08	1.54374	1.54144	3.92923	1.21928	1.15164	-0.0117717	0.0708036	0.148651	2.44278	2.3201	4.48747	1.24197	2000	0.0249196	6.97368	17.6789	7
02_09	1.83742	1.68749	0.426687	1.06429	0.998733	-0.0243298	0.0370364	-0.0797795	2.13573	2.00999	3.37332	0.41237	1798	0.0151443	4.51656	13.2287	4.6
02_10	2.22392	2.10841	3.87861	1.19291	1.13101	-0.0288932	0.00987287	-0.0610892	2.39493	2.26653	4.25367	1.52947	2000	0.0276539	6.42133	16.7193	6.6
02_11	1.59785	1.55307	3.96634	1.16619	1.04964	-0.0298248	-0.0127038	0.146655	2.34302	2.11243	3.83461	0.50923	1903	0.0163583	5.35709	14.8401	5.9
02_12	1.72819	1.56697	0.603845	1.0255	0.944741	-0.0483899	-0.0172224	0.0808498	2.05984	1.89385	3.03263	0.498612	1682	0.0172174	3.80809	11.8095	4
02_13	1.37524	1.32889	3.96378	0.885236	0.795055	0.00422406	-0.062576	-0.106757	1.78058	1.59297	2.17796	0.29788	1424	0.0144632	2.28713	8.41236	2.3
02_14	1.83826	1.84075	3.81611	1.27578	1.14235	-0.0187792	0.0917657	-0.0623656	2.55857	2.29747	4.68375	0.393868	2000	0.0140333	7.23787	18.1518	7.4
02_15	1.77387	1.66978	3.86423	1.05593	0.94914	-0.0115468	-0.0788611	0.199984	2.11932	1.9054	3.08639	0.614677	1701	0.0190095	3.86715	11.9447	4
02_16	1.99762	2.01818	3.79609	1.22633	1.08532	0.0033186	0.0558986	-0.041842	2.45649	2.18448	4.23966	0.450167	2000	0.0150028	6.18812	16.3503	6.2
02_17	1.82835	1.75525	0.736139	1.11654	1.0142	-0.0223416	-0.0315848	0.164816	2.23903	2.03461	3.5293	0.478416	1825	0.0161909	4.75407	13.7005	5
02_18	1.7941	1.79237	0.750021	1.18607	1.03501	-0.0162807	0.0695101	0.0790407	2.37869	2.0777	3.92347	0.355824	1910	0.013649	5.47306	15.0787	5.9
02_19	1.59949	1.62367	0.734872	0.961177	0.891346	0.0421245	-0.0432232	-0.0969824	1.93049	1.78821	2.66427	0.40409	1566	0.0160636	3.14431	10.3919	3
02_20	1.67522	1.65644	0.701316	0.965339	0.896776	-0.0229116	-0.0361984	0.0145822	1.94051	1.79942	2.69707	0.609295	1589	0.0195818	3.20536	10.5231	3.1
02_21	1.83905	1.83006	0.718986	1.2886	1.12326	0.0127484	0.0409448	-0.0845131	2.58493	2.25762	4.59701	0.835682	2000	0.0204412	6.92407	17.6337	7.1
02_22	1.87448	1.86699	3.88464	1.21156	1.10775	-0.00463898	0.0118997	0.0544068	2.42997	2.22145	4.2298	0.280888	1978	0.0119166	6.25793	16.4474	6.2
02_23	1.35918	1.33131	3.86477	0.87096	0.757297	-0.0666239	-0.0900358	0.0415145	1.74793	1.51362	2.02723	0.389946	1375	0.0168403	2.01942	7.75365	2.1
02_24	1.32594	1.24874	0.734314	0.825499	0.72187	0.0118089	-0.0517316	-0.0357746	1.65597	1.44904	1.84803	0.121499	1319	0.00959764	1.76503	7.08401	1.9
03_01	2.10749	2.126	0.245821	1.18981	1.16106	-0.033159	-0.0594817	0.064158	2.38514	2.32954	4.27925	0.982671	2000	0.0221661	6.56115	16.9551	6.2
03_02	1.70589	1.75318	0.894955	1.10866	1.04071	-0.0465411	0.0207003	0.0835606	2.22546	2.08516	3.64601	0.426284	1855	0.0151592	5.07201	14.2911	5
03_03	1.555	1.59906	4.0326	1.00359	0.936571	-0.0504925	0.0200976	0.0414685	2.01446	1.88402	2.96965	0.263699	1652	0.0126343	3.71807	11.6199	3.9
03_04	1.47929	1.48443	1.07781	0.905446	0.871875	-0.0588651	-0.0114068	0.060739	1.8146	1.74869	2.47402	0.269403	1515	0.0133351	2.87072	9.77395	3
03_05	1.93371	1.88213	1.06437	1.17576	1.09561	-0.00871467	0.0136149	-0.0195838	2.36424	2.20287	4.06954	1.93143	1974	0.03128	5.94451	15.8845	6
03_06	1.65679	1.66705	4.24863	0.935695	0.904079	0.011158	-0.0424676	-0.0336587	1.87809	1.81752	2.63249	0.718585	1576	0.0213531	3.1497	10.3938	3
03_07	1.61455	1.52836	3.95411	0.986126	0.952278	-0.0224626	0.0432419	0.0173243	1.98106	1.91832	2.98161	0.212008	1675	0.0112504	3.81141	11.805	3.7
03_08	1.71452	1.55681	0.372664	1.18113	1.1247	-0.0223015	0.0110234	0.0377583	2.37064	2.25721	4.18981	0.840076	1998	0.0205051	6.28618	16.4804	6.5
03_09	1.30668	1.31997	0.901585	0.997416	0.92808	-0.0432067	0.0225483	-0.0243464	2.00135	1.86923	2.92557	0.447891	1657	0.0164409	3.63333	11.4434	4
03_10	1.35321	1.2745	1.15684	1.13895	1.09265	-0.00572285	-0.00765485	-0.0243095	2.28294	2.19801	3.90721	0.788505	1929	0.0202179	5.67871	15.3976	6
03_11	1.53768	1.60781	1.05248	1.17763	1.11736	0.0020425	-0.0133187	0.0178151	2.36493	2.2348	4.12641	0.744976	1971	0.0194414	6.12605	16.1985	6
03_12	1.41035	1.41427	0.947439	1.04946	0.981585	-0.0320267	-0.0161767	0.0210714	2.10617	1.97326	3.22506	0.363486	1742	0.0144451	4.20873	12.6168	3
03_13	1.69734	1.77487	0.290903	1.24697	1.22539	-0.00395336	-0.0701199	0.0275602	2.50144	2.44147	4.7198	0.766454	2000	0.0195762	7.62673	18.7425	7.8
03_14	1.34979	1.30753	0.611664	1.00875	0.916863	-0.059253	0.100339	-0.0144057	2.02187	1.86118	2.98216	0.890916	1730	0.0226932	3.70076	11.6039	3.9
03_15	1.23772	1.2467	4.29895	0.991593	0.923915	0.014942	-0.0494955	-0.0340154	1.99027	1.85405	2.84361	0.239484	1638	0.0120915	3.47617	11.107	3.7
03_16	1.35366	1.26346	1.32378	0.981235	0.954421	-0.0407199	-0.0374866	0.0372494	1.96732	1.90863	2.91566	0.489693	1655	0.0172014	3.68887	11.5493	3.9
03_17	1.14714	1.07699	0.875331	0.967478	0.859733	-0.052392	0.0321837	0.0828131	1.94101	1.73234	2.6343	0.194723	1573	0.0111261	3.03464	10.1664	3.5
03_18	1.37964	1.33384	0.733934	0.90803	0.857525	-0.0262028	0.0332864	0.0216045	1.82725	1.7218	2.46788	0.287029	1524	0.0137237	2.83462	9.69372	3
03_19	1.30516	1.28502	3.60671	0.938991	0.900602	-0.0444151	0.00595939	0.0791834	1.88377	1.8099	2.66401	0.536271	1608	0.018262	3.19808	10.5034	3.8
03_20	0.815358	0.819733	0.828327	0.642906	0.518106	-0.0192411	-0.015685	-0.109394	1.28931	1.04747	1.04237	0.139879	997	0.0118448	0.719098	3.91304	0.9
04_01	1.61474	1.74356	3.91996	1.37607	1.06956	-0.133818	-0.0921759	-0.209454	2.75439	2.1711	4.51728	0.542273	2000	0.0164662	6.42467	16.9038	6.8
04_02	1.58499	1.53867	3.80274	1.26805	1.06696	-0.0187878	0.0707642	-0.038128	2.54703	2.1546	4.32774	0.600919	2000	0.0173338	6.22203	16.4567	6.9
04_03	1.57905	1.52568	3.90405	1.30629	1.11637	-0.0468724	-0.0156578	-0.117181	2.61746	2.23741	4.56338	0.98855	2000	0.0222323	6.79068	17.4222	7
04_04	1.8335	1.97992	3.88941	1.47949	1.18198	-0.0426407	-0.0299908	-0.17184	2.95923	2.37489	5.45497	1.6228	2000	0.0284851	8.58097	20.4516	9
04_05	1.78093	1.79924	3.95851	1.44805	1.15555	-0.0282302	-0.0131297	-0.210203	2.89874	2.3514	5.23711	0.891474	2000	0.0211125	8.08348	19.661	8
04_06	1.47191	1.51025	3.97508	1.26865	1.07402	-0.06737	-0.00549703	-0.0461466	2.53959	2.15566	4.27616	1.0826	1989	0.0233301	6.12589	16.2741	6.3
04_07	1.4989	1.41295	3.88944	1.22294	1.0621	0.00687309	0.00532874	-0.0672371	2.45732	2.13657	4.08706	0.490044	1948	0.0158607	5.79179	15.6522	5.9
04_08	1.75474	1.69881	0.698011	1.51276	1.21559	-0.0155965	0.0274666	-0.151551	3.03281	2.45459	5.81562	0.664866	2000	0.0182327	9.48141	21.8566	9.6
04_09	1.83137	1.8429	3.7397	1.37749	1.11801	-0.0453618	0.0449807	-0.0700773	2.79197	2.25669	4.90844	3.53036	2000	0.042014	7.35182	18.4341	7.9
04_10	1.58704	1.63683	0.494269	1.26994	1.18138	-0.0437413	-0.0142444	0.0737779	2.55068	2.37106	4.70205	1.95794	2000	0.0312885	7.38272	18.356	7
04_11	1.17076	1.23198	3.82613	1.14069	0.993317	0.000278896	0.0222971	-0.0849403	2.29408	2.00262	3.57939	0.906074	1832	0.0222392	4.75829	13.7306	4.9
04_12	1.2592	1.31945	3.83908	1.19275	0.956017	-0.0168375	-0.0475017	-0.149604	2.39909	1.91603	3.54061	0.52643	1832	0.0169515	4.48755	13.2679	4.8
04_13	1.55721	1.48065	3.91644	1.21422	0.969454	0.00743627	-0.013134	-0.137157	2.43382	1.93528	3.68669	0.383294	1892	0.0142333	4.7586	13.8032	5
04_14	1.20064	1.14379	3.88166	1.06919	0.896749	-0.0300047	-0.0011534	-0.0683185	2.14989	1.80903	3.01179	0.578902	1673	0.0186018	3.60259	11.4273	3.5
04_15	1.16833	1.18281	3.94312	1.15367	0.896009	-0.113539	-0.101353	-0.159896	2.31033	1.81276	3.16578	0.422548	1758	0.0155035	3.7526	11.8072	4
04_16	1.29422	1.34322	0.76733	1.14643	0.933614	-0.0271571	0.046109	0.0371965	2.29853	1.87143	3.40236	0.390599	1803	0.0147186	4.26387	12.8149	4.1
04_17	1.18444	1.16267	3.83393	1.15243	0.858447	-0.0475614	0.00356896	-0.182235	2.31114	1.7261	3.11393	1.32428	1741	0.0275798	3.575	11.4797	4
04_18	1.09308	1.1598	0.731138	1.05372	0.739536	-0.0415322	-0.0936778	0.0962424	2.10902	1.49044	2.39173	0.15487	1536	0.0100412	2.32558	8.66271	2.3
04_19	0.742857	0.733924	3.95331	0.678852	0.526729	-0.0504057	-0.108278	-0.00877166	1.36059	1.06534	1.09342	0.122361	1023	0.0109366	0.756017	4.05559	0.8
04_20	0.982074	1.01819	3.88361	0.924326	0.647665	0.0220538	-0.0889849	-0.0407211	1.85619	1.30075	1.8395	0.116754	1332	0.00936233	1.56744	6.6597	1.6
04_21	0.927519	0.921105	3.91068	0.888472	0.69644	-0.0246494	-0.100367	-0.0719588	1.78727	1.40025	1.89609	0.147464	1338	0.0104982	1.7354	7.05137	1.7
04_22	1.03991	1.03075	0.80008	0.942608	0.752827	0.025145	-0.00165905	0.106002	1.88741	1.52962	2.22872	0.835002	1456	0.0239477	2.23876	8.34958	2.1
04_23	0.664671	0.653729	3.85737	0.652046	0.484643	-0.120183	-0.124245	-0.111004	1.30669	0.984712	0.962686	0.216391	958	0.0150292	0.614184	3.54516	0.8
05_01	0.991718	0.982416	0.257109	0.894366	0.886851	-0.00821973	-0.0378283	-0.0601141	1.79614	1.78582	2.46819	0.164997	1519	0.0104222	2.90306	9.84297	3
05_02	1.20701	1.14352	0.533985	0.978539	0.929235	-0.00624532	0.0293001	0.0418205	1.96392	1.86456	2.87887	0.323484	1618	0.0141396	3.58121	11.3268	3.8
05_03	1.10599	1.06742	3.60314	0.851608	0.839688	0.000385546	0.0103421	0.0146514	1.71532	1.68314	2.25466	0.148502	1460	0.0100853	2.52561	8.96915	2.8
05_04	0.822822	0.866981	0.715726	0.832187	0.753502	0.000289546	-0.0446137	0.2043	1.6685	1.50771	1.94868	0.179328	1341	0.011564	1.94812	7.56108	2.9
05_05	1.17356	1.11384	4.00252	0.857872	0.772183	-0.0422515	-0.0172109	-0.0823749	1.72785	1.547	2.07276	0.267334	1395	0.0138433	2.13069	8.0251	2
05_06	0.821197	0.846643	0.786774	0.776012	0.649446	-0.00593775	0.0153697	-0.0305992	1.5567	1.29937	1.58992	0.18705	1231	0.0123268	1.37959	6.02677	1
05_07	0.765868	0.771618	3.6444	0.687285	0.675065	-0.0252678	0.000796752	-0.0231366	1.38559	1.353	1.45919	0.0981969	1172	0.00915345	1.3127	5.79865	1
05_08	0.902847	0.88036	3.69957	0.807	0.730003	-0.0826912	0.0366647	0.100821	1.62353	1.47008	1.86946	0.312964	1341	0.0152768	1.8288	7.25124	2
05_09	0.825149	0.853546	3.99556	0.763325	0.667431	0.021356	-0.0205548	0.00287913	1.53644	1.34293	1.59312	0.237412	1223	0.0139328	1.41282	6.10766	1
05_10	0.67898	0.709118	3.77212	0.556121	0.446913	-0.0207869	-0.0526744	0.0106349	1.12479	0.902909	0.77119	0.115512	857	0.0116097	0.455601	2.88599	0.3
06_01	1.49651	1.46899	3.89902	1.25804	1.14622	0.000109396	0.0473844	-0.0581985	2.52454	2.31468	4.5819	0.591431	2000	0.0171964	7.0571	17.8262	7.8
06_02	1.41134	1.4054	0.88926	1.2615	1.16071	0.00288446	0.0353887	0.0216595	2.54184	2.33185	4.64323	0.575681	2000	0.0169659	7.22082	18.0923	7.3
06_03	1.38356	1.37126	4.27582	1.23135	1.17443	-0.00634799	-0.0207393	0.00756802	2.47355	2.34395	4.52344	0.778205	2000	0.0197257	7.05545	17.7963	7.2
06_04	1.50824	1.47136	0.588923	1.26472	1.19505	0.0265915	0.0234694	-0.050917	2.53833	2.4034	4.77941	0.779589	2000	0.0197432	7.6375	18.7692	8
06_05	1.16046	1.31059	0.892076	1.12942	1.03286	-0.00715505	0.028969	0.0121194	2.2811	2.06987	3.69315	0.54135	1871	0.0170099	5.10577	14.3616	6
06_06	1.10677	1.07599	0.837333	0.993625	0.939355	0.0243692	-0.0558936	-0.0236131	1.99647	1.89172	2.89246	0.388045	1625	0.0154531	3.59162	11.3488	3.8
06_07	1.19295	1.15593	0.786669	1.01277	0.933411	-0.000904936	-0.0310679	0.0416226	2.0296	1.86504	2.94729	0.252797	1654	0.0123628	3.65078	11.4789	4
06_08	1.46739	1.38226	0.986568	1.16753	1.03149	-0.0063092	0.0522697	-0.0165884	2.33978	2.07495	3.8338	0.548559	1899	0.0169961	5.31355	14.7712	6
06_09	1.64484	1.49978	1.18827	1.31655	1.26116	-0.0125007	-0.00501018	0.00832254	2.64121	2.53117	5.21762	1.46683	2000	0.0270816	8.75391	20.5477	9.2
06_10	1.37707	1.41895	0.319737	1.13566	1.06976	-0.000531688	-0.0127083	-0.0580658	2.2773	2.1408	3.80898	1.02814	1907	0.0232194	5.41718	14.9265	5.9
06_11	0.732012	0.75389	0.844215	0.710988	0.635435	-0.0112508	-0.100752	0.0541361	1.42907	1.2681	1.38478	0.107555	1123	0.00978644	1.15518	5.33596	0.9
06_12	1.75361	1.68952	0.680693	1.32627	1.2023	0.0138579	0.0350769	0.0253212	2.658	2.42101	5.05408	0.718329	2000	0.0189516	8.14514	19.6151	8
06_13	1.27252	1.24584	3.99332	1.1735	1.12089	0.0113074	0.0158576	-0.0810851	2.35994	2.2477	4.15016	0.465251	1975	0.0153483	6.21625	16.3585	5.8
06_14	1.43789	1.52017	1.24823	1.28416	1.231	0.0153667	-0.0152551	-0.0262623	2.57431	2.47393	4.95213	0.432912	2000	0.0147124	8.10169	19.5139	8.7
06_15	0.711465	0.725868	3.93578	0.691396	0.570725	0.0282246	-0.0835953	-0.0558658	1.3895	1.14698	1.21419	0.0890444	1047	0.0092221	0.9124	4.57695	0.8
06_16	0.985602	0.951729	0.968605	0.891288	0.815515	-0.0215824	0.0260811	0.016837	1.78542	1.64155	2.29829	0.340216	1469	0.0152183	2.50912	8.94356	2.1
06_17	1.24871	1.23641	0.984603	1.03145	0.956541	0.0273885	-0.0141597	-0.0154751	2.07584	1.91046	3.08973	0.495684	1682	0.0171668	3.93117	12.0581	4
06_18	0.827814	0.799902	3.96373	0.71134	0.592458	-0.0254424	-0.0847354	-0.0964983	1.42459	1.18632	1.29635	0.0935383	1107	0.00919223	1.01211	4.90234	0.9
06_19	1.37833	1.36389	3.90865	1.27596	1.16676	-0.00766828	0.0636483	-0.0740366	2.55925	2.35098	4.75046	0.547835	2000	0.0165505	7.46645	18.511	7
06_20	1.57625	1.63918	4.39097	1.25324	1.22512	0.0154488	-0.0401838	0.00439708	2.51412	2.44721	4.77895	0.852107	2000	0.0206411	7.75413	18.9485	8.3
06_21	1.62516	1.56633	0.632727	1.19616	1.11115	-0.00229041	0.00260157	0.0499102	2.40191	2.22897	4.1797	0.318333	1975	0.0126957	6.19325	16.3256	6.1
06_22	1.55605	1.65446	4.38868	1.31887	1.27374	-0.0227668	-0.0254977	0.0490435	2.64521	2.55795	5.2522	1.08771	2000	0.0233207	8.87222	20.7314	8.9
06_23	1.34256	1.24381	4.39068	1.09744	1.07351	0.00535087	-0.0466407	0.0127894	2.19949	2.13927	3.66142	0.924523	1861	0.0222887	5.19991	14.5172	5.2
06_24	1.21784	1.1623	3.87273	1.00982	0.912988	-0.00242605	-0.0285046	-0.0023344	2.02995	1.8293	2.87751	0.196481	1636	0.010959	3.48591	11.1368	3.9
06_25	1.41834	1.34688	0.759818	1.22152	1.08573	-0.00350257	0.0260846	0.00344552	2.45134	2.17758	4.19498	0.376901	1988	0.0137691	6.09487	16.1777	6.3
06_26	0.830517	0.844572	4.02659	0.766337	0.659892	-0.00373521	-0.0519564	-0.0916397	1.54078	1.32337	1.56859	0.18034	1208	0.0122184	1.36975	5.9873	1.1
06_27	1.37111	1.41214	3.95016	1.29787	1.16795	0.0051651	0.083453	-0.0674638	2.60455	2.35121	4.8614	0.722418	2000	0.0190055	7.6692	18.8591	8.8
06_28	1.3677	1.4272	0.674861	1.12023	1.05693	-0.046648	0.0535188	0.0369134	2.27102	2.12425	3.7719	0.815332	1898	0.0207262	5.35649	14.8212	5.8
06_29	1.1279	1.03456	3.78459	0.82739	0.749258	-0.0252141	0.0530354	-0.0244809	1.65951	1.50874	1.97359	0.14771	1365	0.0104025	1.98789	7.66228	1.9
06_30	1.31338	1.40503	1.15186	1.10651	1.07906	-0.020192	-0.0674805	0.00710337	2.21872	2.15557	3.69095	0.775097	1878	0.0203156	5.25353	14.619	5.2
06_31	1.09213	1.11245	3.75698	0.973904	0.94777	-0.0292383	0.0188727	0.0223885	1.95427	1.90258	2.91433	0.215466	1647	0.0114378	3.69254	11.5562	3.8
06_32	1.3067	1.31682	4.51589	1.0928	1.08596	-0.00557438	-0.0511865	0.0111716	2.19424	2.17015	3.68126	0.23353	1855	0.0112202	5.28896	14.6822	5.2
07_01	1.58429	1.52716	0.900975	1.35659	1.24397	-0.0198195	0.0916882	-0.00589185	2.71479	2.50869	5.42448	1.55541	2000	0.0278874	9.12312	21.1597	9.9
07_02	1.33103	1.38449	3.75132	1.19852	1.11178	0.01946	0.0529135	-0.0700826	2.40342	2.2331	4.24156	0.365114	1997	0.0135215	6.33876	16.5873	6.9
07_03	1.1778	1.22507	3.9284	1.05936	0.971633	0.0127329	0.00467672	-0.0500249	2.12542	1.94905	3.23715	0.224734	1749	0.0113355	4.19728	12.6008	4.4
07_04	1.63127	1.62137	3.95692	1.30942	1.1846	-0.027783	0.0479673	-0.0090285	2.62555	2.37842	4.93233	0.51472	2000	0.0160424	7.84757	19.1386	8.1
07_05	1.52044	1.45524	0.0299665	1.20351	1.19801	0.00610919	-0.0672033	-0.00940409	2.40723	2.4045	4.45521	0.485288	2000	0.015577	7.04367	17.7741	7.2
07_06	1.03204	1.09638	3.90636	0.958509	0.865189	-0.00836881	0.0772422	-0.0663982	1.92052	1.74454	2.65433	0.353681	1581	0.0149568	3.10079	10.31	2.9
07_07	1.08714	1.04389	0.907845	0.980592	0.879425	-0.00405935	0.0272977	-0.0449151	1.97631	1.75951	2.73075	0.460193	1612	0.0168961	3.21199	10.5518	3.4
07_08	1.42462	1.46987	3.90659	1.3498	1.20377	-0.000995461	0.0185677	-0.0541991	2.71223	2.41869	5.1298	0.797096	2000	0.0199637	8.25533	19.8019	9
07_09	1.10639	1.07216	1.17108	1.0222	1.00418	0.000689875	-0.00880666	-0.0104073	2.05344	2.01397	3.22121	0.566286	1750	0.0179887	4.30245	12.7934	4.9
07_10	1.07161	1.12384	0.785383	1.04358	0.953129	-0.000218362	0.0444897	6.5e-05	2.08946	1.92481	3.15875	0.478504	1746	0.0165547	4.04252	12.2932	4.1
07_11	1.39882	1.33034	3.96675	1.23372	1.13706	0.00661691	0.0483277	-0.0379828	2.47819	2.27482	4.46273	0.414324	2000	0.0143931	6.81218	17.4043	7
07_12	0.973068	0.948523	3.89629	0.933993	0.73173	-0.0090576	0.0221688	0.0434545	1.87405	1.47337	2.15961	0.161279	1433	0.0106088	2.1135	8.04752	2
07_13	0.948291	0.967302	0.715051	0.860904	0.775441	-0.0332935	-0.0377288	0.0400306	1.73051	1.55044	2.07869	0.187564	1390	0.0116163	2.1361	8.03637	2
07_14	1.12285	1.15575	0.980955	1.1269	1.00871	-0.0159839	-0.0306901	0.0552463	2.26488	2.02165	3.54701	0.785755	1821	0.0207725	4.74454	13.6834	5
07_15	0.903938	0.919619	3.57954	0.856731	0.813236	-0.0366479	0.00288529	0.127928	1.7202	1.6353	2.18921	0.328487	1421	0.0152042	2.3767	8.62002	2.3
07_16	1.22304	1.24193	1.03597	1.13583	1.06512	-0.0162606	0.0381863	-0.0364285	2.27755	2.1416	3.84231	0.839104	1919	0.0209108	5.4819	15.0499	6.2
07_17	0.986229	0.95787	3.73099	0.996401	0.897077	0.00961795	-0.000775077	-0.0700027	2.00409	1.80456	2.80998	0.659854	1631	0.0201139	3.3582	10.8667	3
07_18	1.40548	1.39941	1.09357	1.27573	1.21849	0.0102379	-0.00772297	-0.0387833	2.55724	2.44503	4.87941	1.45631	2000	0.0269844	7.90972	19.2056	8
07_19	1.23845	1.24394	4.44586	1.12696	1.09858	-0.0042494	-0.0498364	0.00220535	2.26004	2.19762	3.84121	0.24606	1911	0.0113472	5.58487	15.2256	5.9
07_20	1.39839	1.36777	3.67641	1.2328	1.1786	-0.0071352	-0.0320293	0.0144109	2.47222	2.35635	4.53247	0.530693	2000	0.0162895	7.08189	17.8403	7.9
07_21	1.25152	1.31381	3.79796	1.17748	1.06987	0.0163428	0.0382885	-0.0739992	2.36921	2.14908	3.99661	0.417916	1946	0.0146546	5.73327	15.5216	6
07_22	1.12869	1.08574	4.14932	1.02707	0.943304	-0.0505059	-0.0173108	0.00546264	2.06355	1.89289	3.03178	0.497776	1698	0.0171218	3.80353	11.8005	4.1
07_23	1.19073	1.25285	0.549146	1.06474	1.0121	0.00707871	0.0353562	0.00736709	2.13865	2.03621	3.41787	0.35517	1815	0.0139888	4.6338	13.4496	5
07_24	0.769365	0.790019	3.95466	0.800668	0.628611	-0.0903288	-0.00459743	0.0607526	1.6059	1.26385	1.58187	0.641528	1234	0.0228008	1.32399	5.8919	1
07_25	1.11729	1.12209	0.779053	1.04562	0.974757	-0.0360703	0.0379504	0.074575	2.09287	1.95686	3.23158	0.353575	1753	0.014202	4.22548	12.6555	4.9
07_26	1.13267	1.1934	0.756906	0.908422	0.812079	-0.0162454	0.00820856	-0.0301911	1.82492	1.62541	2.32276	0.174082	1495	0.0107909	2.51812	8.97141	2.3
07_27	1.29961	1.33573	4.00787	1.11228	1.00756	-0.0381423	0.0550166	0.120732	2.22997	2.03255	3.56834	1.03892	1852	0.0236849	4.83606	13.8636	5
07_28	0.65759	0.634875	0.776353	0.660882	0.47584	-0.00534274	-0.0537411	-0.0318445	1.32624	0.964124	0.974632	0.0634414	965	0.00810817	0.61354	3.55378	0.4
07_29	0.510902	0.517441	3.93229	0.513132	0.379777	0.0504029	0.12697	-0.146535	1.03008	0.76381	0.63201	0.165797	812	0.0142893	0.326264	2.33232	0.3
07_30	1.0145	1.01709	0.597561	0.931416	0.890243	0.0199474	-0.0138797	0.0137996	1.87173	1.78408	2.5971	0.491647	1558	0.0177641	3.07537	10.231	3.4
08_01	1.48782	1.44454	0.698766	1.27235	1.18234	-0.0112118	0.122624	0.0506675	2.54877	2.36983	4.87149	0.659076	2000	0.0181532	7.82583	19.1041	9
08_02	1.28661	1.23763	3.73503	1.1747	1.05412	-0.0545062	0.00198121	-0.0398317	2.35594	2.1296	3.89772	1.06858	1923	0.0235729	5.47768	15.0631	6.2
08_03	1.01679	1.10406	3.84714	1.01141	0.701197	-0.0240532	-0.0266511	0.0335835	2.02429	1.4215	2.21345	0.228575	1465	0.0124909	2.06103	8.00656	2
08_04	0.691937	0.712853	0.730772	0.726029	0.524873	-0.0547043	-0.105508	0.0162917	1.4605	1.05891	1.16705	0.167963	1076	0.012494	0.803645	4.25174	1
08_05	0.735552	0.772299	0.719114	0.686261	0.580394	-0.0346876	-0.0863692	0.117719	1.37835	1.16206	1.22457	0.111406	1066	0.0102229	0.935691	4.6488	1
08_06	0.803641	0.780958	0.728901	0.815192	0.566933	0.00392103	-0.156104	0.0672585	1.63644	1.13449	1.39585	0.0699432	1167	0.00774172	1.03157	5.04155	1
08_07	0.776821	0.74048	3.89904	0.762281	0.600072	-0.00265188	-0.0974574	0.041178	1.53774	1.20967	1.40396	0.259222	1144	0.015053	1.10595	5.21998	1.1
08_08	0.97995	0.990128	0.742702	0.992741	0.768165	0.0117428	-0.0178314	0.0140675	1.98843	1.53837	2.38652	0.600761	1531	0.019809	2.43649	8.85354	2.7
08_09	1.33753	1.25204	0.524442	1.10252	1.00001	-0.0108639	0.0590796	-0.0105173	2.21686	2.01793	3.51996	1.11404	1836	0.0246328	4.72904	13.6537	5.8
08_10	1.46923	1.50374	1.00135	1.3245	1.24325	-0.00550247	0.0350095	-0.0170176	2.65848	2.51585	5.22482	1.38723	2000	0.0263366	8.69683	20.4696	10
08_11	1.34711	1.37621	3.81414	1.18138	1.01879	-0.0154106	-0.00585881	-0.05564	2.37286	2.03208	3.77823	0.490371	1899	0.0160694	5.12602	14.4325	6
08_12	1.35315	1.38324	1.06038	1.32797	1.23651	-0.0133532	0.00584986	0.0260851	2.66356	2.49277	5.17454	1.85776	2000	0.0304775	8.52494	20.2001	9.9
08_13	1.63286	1.61987	1.0491	1.33453	1.24931	-0.0116454	-0.0349623	-0.0431431	2.67573	2.51508	5.19999	2.01573	2000	0.0317469	8.6055	20.3238	7.2
08_14	0.742937	0.745045	0.646549	0.669833	0.515821	0.000950151	-0.0273325	-0.0143546	1.34442	1.03462	1.07937	0.11127	1022	0.0104343	0.738431	3.99598	1
08_15	1.45866	1.44863	0.510902	1.19444	1.13489	0.00974024	0.00265451	-0.00137466	2.39926	2.27263	4.26606	0.528745	2000	0.0162595	6.45107	16.7666	7
08_16	1.05379	1.04078	1.00897	0.9343	0.865989	-0.0307524	0.010363	0.104085	1.87983	1.72868	2.55119	0.764315	1549	0.0222132	2.9476	9.95472	3.1
08_17	1.01954	1.00879	3.86799	0.950245	0.795026	0.00538558	-0.116867	-0.146425	1.91458	1.59257	2.30495	0.392532	1447	0.0164704	2.40344	8.72468	2.3
08_18	1.45902	1.40375	3.83589	1.27392	1.09078	0.0202011	0.0243372	-0.0822043	2.561	2.16759	4.39554	1.11598	2000	0.0236218	6.4119	16.7658	6.8
08_19	1.08846	1.11066	3.82971	0.954529	0.813094	-0.018855	0.0194069	-0.00741255	1.91829	1.63291	2.45278	0.548428	1536	0.0188958	2.66424	9.33698	2.8
08_20	1.4889	1.42757	0.800092	1.33832	1.14207	0.0089106	0.0732005	0.0323957	2.69275	2.29099	4.89371	0.624186	2000	0.0176662	7.53024	18.6739	9.2
08_21	1.54978	1.51361	3.83832	1.32085	1.21846	0.0224508	0.0957693	-0.118189	2.64938	2.46168	5.17623	0.733255	2000	0.0191475	8.53788	20.2476	9.1
08_22	1.10887	1.09594	0.759508	0.879434	0.792304	-0.00119565	-0.0676575	0.138366	1.76997	1.58939	2.15357	0.447483	1403	0.0178591	2.25283	8.32827	2.1
08_23	1.40464	1.31837	3.83072	1.15375	0.978864	-0.00137652	0.0742407	-0.144119	2.30844	1.99804	3.61261	1.8879	1848	0.0319623	4.77514	13.7936	5
08_24	1.05475	1.06893	0.588813	0.957853	0.858545	-0.0129459	-0.0436698	0.0283362	1.92325	1.70939	2.5593	1.00163	1563	0.0253148	2.90627	9.86827	3.1
08_25	1.37062	1.39107	3.85051	1.3019	1.12081	0.0216574	0.0992015	-0.1099	2.61683	2.26321	4.70221	1.24455	2000	0.0249454	7.13	18.0082	8
08_26	1.38278	1.37667	3.92658	1.32677	1.13879	-0.0211596	0.116157	-0.0654449	2.65823	2.29306	4.88485	0.875164	2000	0.0209185	7.55425	18.7222	8.8
08_27	1.61649	1.65796	3.60856	1.32698	1.2366	-0.0209868	-0.0132892	0.0449778	2.66039	2.48336	5.14987	1.62514	2000	0.0285056	8.45495	20.0887	9.1
08_28	1.42481	1.45942	0.659117	1.36181	1.21896	0.0115458	0.155674	-0.0523781	2.73747	2.46524	5.41854	1.22957	2000	0.0247949	9.0218	21.0451	9.2
08_29	1.37735	1.48667	3.92192	1.33693	1.18803	0.0427127	0.141612	-0.13229	2.67924	2.39174	5.16721	1.00745	2000	0.0224438	8.36727	20.0229	8.5
08_30	1.3685	1.38559	0.756178	1.35626	1.19886	-0.0154889	0.0782925	0.105271	2.72934	2.41276	5.21176	1.43391	2000	0.026776	8.42765	20.0992	7.6
08_31	1.3379	1.45455	4.29394	1.23045	1.17281	-0.0176225	-0.0443445	0.0465464	2.46723	2.34556	4.49009	1.32256	2000	0.0257154	6.965	17.6455	7.3
08_32	1.19094	1.19036	0.216132	1.08925	1.06811	-0.00043354	-0.0717165	-0.0928335	2.18461	2.12839	3.59235	0.528456	1854	0.016883	5.0605	14.2604	5.1
08_33	1.21248	1.19291	3.96891	1.14339	0.908835	0.022956	-0.0187671	-0.0277566	2.28958	1.81961	3.25051	0.487774	1773	0.0165865	3.92653	12.1437	3.8
08_34	1.23964	1.28941	0.781326	1.18163	1.05466	-0.0320143	0.0899503	0.138388	2.37986	2.11365	4.0061	0.993258	1968	0.0224656	5.70934	15.5025	6
08_35	1.38334	1.43722	3.94153	1.33265	1.2092	0.0013412	0.0120426	0.0248756	2.66976	2.43465	5.07888	1.68296	2000	0.0290082	8.20178	19.7018	8.8
08_36	1.28677	1.34183	1.29839	1.13413	1.0972	0.011785	-0.0503089	-0.0907752	2.27738	2.21109	3.8643	1.10463	1916	0.024011	5.60653	15.2681	6
08_37	1.3234	1.42131	3.82672	1.17563	1.00163	-0.0361575	-0.0207926	0.0265979	2.3692	2.01465	3.68416	0.440803	1869	0.0153574	4.90025	14.0135	5.2
08_38	1.13269	1.12377	0.766885	1.09577	0.973412	-0.0301331	-0.0527371	0.0965696	2.19643	1.94079	3.30941	0.48159	1769	0.0164997	4.25897	12.7382	4.8
08_39	1.40155	1.39343	4.13399	1.26731	1.10741	0.0163056	0.0402791	-0.00270865	2.53932	2.22724	4.4562	0.390782	2000	0.0139782	6.61625	17.103	7.1
08_40	1.36959	1.38851	1.18315	1.25061	1.21403	0.0147273	-0.0500216	-0.0982515	2.51169	2.42484	4.71668	1.19055	2000	0.0243982	7.57009	18.6519	8
08_41	1.57067	1.48314	0.770386	1.38143	1.18971	0.00100649	0.101895	0.0270999	2.77843	2.39367	5.29478	0.559104	2000	0.0167198	8.53177	20.2928	8.9
08_42	1.23946	1.32976	3.9178	1.20359	1.09923	0.0152801	0.0309179	-0.14587	2.41641	2.20954	4.18827	0.836492	1980	0.0205541	6.17176	16.3046	6.8
08_43	1.43318	1.51146	0.685999	1.32539	1.20061	-0.028581	0.120165	0.0837397	2.65541	2.41855	5.1466	0.827623	2000	0.0203424	8.39798	20.0431	9
08_44	1.27925	1.34525	3.91936	1.19185	1.03583	-0.00398109	0.0770417	0.00574815	2.38601	2.09308	3.95164	0.997626	1949	0.0226244	5.52443	15.1755	5.8
08_45	1.21191	1.24719	1.35187	1.13892	1.11259	-0.00945017	-0.0701255	-0.0490422	2.28438	2.22376	3.91544	0.786459	1935	0.0201603	5.74354	15.5149	6
08_46	1.01602	1.00043	0.834204	0.921661	0.799604	-0.012455	0.03416	-0.175073	1.84871	1.60599	2.33448	0.450284	1501	0.0173202	2.50695	8.96392	2.3
08_47	1.1384	1.13497	0.841456	1.16433	0.923827	0.00010074	0.0285234	-0.00429064	2.34355	1.85633	3.40524	0.46613	1809	0.0160522	4.21021	12.7283	4.2
08_48	1.3604	1.3354	3.9939	1.27489	1.12952	0.009711	0.108217	-0.133965	2.56223	2.26602	4.64787	0.412838	2000	0.0143673	7.1194	17.9701	7
08_49	1.2234	1.19387	3.98841	1.08766	0.863716	0.00565567	0.0419753	-0.0615272	2.1808	1.73369	2.9827	0.462665	1712	0.0164392	3.4568	11.1622	3
09_01	1.36358	1.33913	4.36374	1.2414	1.20228	0.0224762	-0.0794025	-0.0369926	2.49483	2.40189	4.60384	1.7683	2000	0.0297346	7.2819	18.1764	8
09_02	1.2628	1.2713	1.52825	1.13194	1.12259	-0.00612009	-0.083739	0.0258119	2.26552	2.24329	3.90804	0.810478	1932	0.0204817	5.77878	15.5788	6
09_03	1.32636	1.42141	4.55965	1.15965	1.14862	0.0161313	-0.0856801	-0.0463805	2.32665	2.29611	4.09673	0.487467	1976	0.0157065	6.1932	16.3159	6.9
09_04	1.35714	1.38505	4.25211	1.25226	1.19437	-0.0315693	-0.0561104	0.0400037	2.51076	2.39356	4.64062	1.15264	2000	0.0240067	7.31726	18.2368	7.9
09_05	1.26149	1.29983	3.54066	1.17432	1.14206	0.00580554	-0.0715449	-0.00263467	2.36069	2.28564	4.14296	1.2153	1994	0.0246876	6.23507	16.3875	6
09_06	1.12339	1.12998	4.05037	1.00523	0.958857	-0.0142262	0.0453812	0.0152702	2.01538	1.9251	3.0624	0.342856	1706	0.0141764	3.94237	12.0761	3.9
09_07	1.20962	1.28329	0.243345	1.03633	1.01804	0.00730197	-0.0533203	-0.0516545	2.08127	2.0362	3.27178	0.312188	1755	0.0133374	4.40448	12.9969	4.1
09_08	1.16747	1.17588	0.417739	1.09447	1.03956	0.024052	-0.0287912	-0.0329392	2.1982	2.09374	3.55737	1.43041	1851	0.0277988	4.89787	13.9543	5
09_09	1.30615	1.33756	3.4909	1.15318	1.12594	0.00398641	-0.0992225	0.0109273	2.31697	2.24448	3.98211	1.00997	1938	0.0228285	5.88596	15.773	6
09_10	1.25139	1.23763	0.168141	1.14372	1.1184	-0.0278749	-0.093128	-0.0922149	2.29458	2.24368	3.92631	0.50114	1968	0.0159576	5.77964	15.5853	6.1
09_11	1.21688	1.18977	4.17468	1.02785	0.993689	-0.0298854	0.0025905	0.0418038	2.06258	1.985	3.21387	0.292396	1749	0.0129298	4.25589	12.7042	4.4
09_12	1.39887	1.41824	4.02602	1.25937	1.15548	0.0153303	0.0782061	-0.0134173	2.51983	2.32584	4.66362	1.58652	2000	0.0281649	7.26737	18.1792	7.3
09_13	1.09224	1.14175	3.03813	1.02164	1.01731	0.0215053	-0.0336139	-0.0488105	2.05313	2.03881	3.23846	0.121951	1735	0.00838386	4.36985	12.9277	4.3
09_14	1.11212	1.09646	0.744271	1.03171	1.00733	-0.000344706	0.0420745	-0.00601095	2.08463	2.02037	3.30146	0.429322	1765	0.0155962	4.45966	13.1057	4.9
09_15	0.983079	1.05172	1.88043	0.907445	0.899879	-0.088985	-0.0107794	0.0565165	1.821	1.8021	2.55782	0.17162	1545	0.0105395	3.06751	10.2182	3
09_16	1.1706	1.20136	4.99221	1.053	1.03789	-0.0547802	-0.0227703	0.0925414	2.11325	2.09162	3.41711	0.350586	1817	0.0138906	4.70897	13.5923	4.8
09_17	1.27005	1.24688	3.51355	1.16248	1.12679	0.0228285	-0.019262	-0.048914	2.33161	2.26875	4.09916	0.430576	1985	0.014728	6.13519	16.2109	6
09_18	1.05293	1.12678	3.93232	1.01538	0.963578	-0.0317974	-0.0161886	-0.162531	2.03847	1.93431	3.06193	0.613058	1691	0.0190405	3.93281	12.0633	4
09_19	1.35153	1.32346	4.79368	1.07694	1.07469	0.00684137	-0.0670738	0.0226599	2.15993	2.15574	3.57563	0.223861	1861	0.0109677	5.07264	14.2808	5
09_20	1.20742	1.21491	5.09293	1.0029	0.990903	0.00551539	-0.0273116	-0.0431399	2.01634	1.99042	3.10364	0.289738	1708	0.0130244	4.08027	12.3494	4.3
10_01	1.32409	1.30199	4.54588	1.15212	1.11555	-0.0281588	-0.0721338	0.0264083	2.30991	2.22555	3.96763	0.614271	1958	0.0177122	5.83553	15.6815	6
10_02	1.24361	1.24816	1.30521	1.10089	1.07004	0.0133882	-0.0388724	0.00580951	2.20689	2.14908	3.66961	0.953544	1898	0.0224141	5.1988	14.5156	5.2
10_03	1.06497	1.12755	0.179169	0.962621	0.931255	0.00646949	-0.0291091	0.00868048	1.93185	1.86671	2.79705	0.432203	1621	0.0163287	3.4565	11.0576	3.5
10_04	1.25728	1.20962	4.73168	1.04232	1.03976	0.00677274	-0.0810257	-0.0272013	2.08865	2.08022	3.33537	0.394396	1782	0.0148769	4.56989	13.3223	5
10_05	1.20427	1.30775	1.18404	1.11652	1.06235	-0.000635938	-0.0255649	-0.020367	2.23946	2.12808	3.70698	0.844356	1865	0.0212776	5.22474	14.5672	5.3
10_06	1.27838	1.26623	3.60462	1.04558	1.01777	-0.01409	-0.0268396	0.0435608	2.09585	2.041	3.32317	0.551191	1762	0.0176868	4.48847	13.1611	4.8
10_07	1.17845	1.22779	0.0391378	1.07371	1.06102	-0.00911369	-0.0922768	0.00593167	2.14976	2.14014	3.49951	0.289212	1853	0.0124931	4.88	13.9193	5
10_08	1.38053	1.33776	0.334834	1.17341	1.13365	0.00365149	-0.0584091	-0.0867866	2.35334	2.26927	4.12243	0.793611	1998	0.0199299	6.17304	16.2805	7
10_09	1.16171	1.14766	1.09739	1.04748	0.985893	-0.00704766	-0.0482967	0.053235	2.10165	1.98322	3.21196	1.27928	1764	0.0269299	4.18357	12.5644	4.2
10_10	1.07033	1.11731	0.450216	1.02127	0.980031	-0.0303629	0.00326801	0.0197524	2.05309	1.97179	3.15137	0.688827	1743	0.0198795	4.11453	12.4223	4.7
10_11	1.04771	1.03096	3.26366	0.934503	0.92667	-0.00225312	-0.102091	0.0207522	1.87497	1.85435	2.65224	0.336988	1586	0.0145766	3.22717	10.5665	3.5
10_12	1.14601	1.11515	1.54606	1.00571	0.999344	0.00066119	-0.0565967	-0.0298286	2.01697	1.99556	3.11186	0.488648	1709	0.0169094	4.11327	12.4171	4
10_13	1.36965	1.40935	1.16952	1.22007	1.1601	-0.0096964	-0.100032	0.0383703	2.4511	2.31756	4.34382	2.23955	2000	0.033463	6.60895	17.0435	7.2
10_14	0.925706	0.85684	3.9626	0.736912	0.675254	0.00800389	-0.0139825	-0.0232889	1.48124	1.35874	1.5582	0.142128	1197	0.0108966	1.39963	6.05889	1.3
10_15	1.24006	1.16436	3.17634	0.994861	0.981771	-0.0111407	-0.0778457	0.0252291	1.99273	1.96334	3.00863	0.155077	1699	0.00955381	3.89376	11.973	3.9
10_16	1.28198	1.28943	0.425978	1.15593	1.1124	0.0183978	-0.0111883	-0.112744	2.32072	2.24059	4.03395	1.12203	1956	0.0239507	5.96673	15.9169	6
11_01	1.3781	1.35895	0.812948	1.25569	1.17064	-0.0290252	0.0666549	0.0508275	2.52143	2.35701	4.69527	0.416745	2000	0.0144351	7.4033	18.3957	7.2
11_02	0.960973	0.930169	5.1793	0.82525	0.810436	-0.0141946	-0.0559362	-0.0719727	1.65678	1.62841	2.07331	0.23327	1396	0.0129267	2.22131	8.23552	2
11_03	1.26184	1.22417	3.33723	1.02027	1.00636	0.020682	-0.0401839	0.0562802	2.04737	2.02096	3.19382	0.567847	1739	0.0180703	4.26111	12.7134	4.8
11_04	1.29028	1.35607	0.698834	1.22578	1.07024	-0.0186681	0.00753573	0.0805426	2.46029	2.14129	4.13323	0.535435	2000	0.0163621	5.89966	15.8429	6.1
11_05	1.40501	1.38476	3.53233	1.22507	1.15754	-0.0580969	-0.0405858	0.122152	2.45695	2.32218	4.41855	1.91222	2000	0.030921	6.76622	17.3179	7.8
11_06	1.23488	1.26271	0.812726	1.12466	1.00095	0.0225615	0.0607403	-0.0497975	2.25671	2.00783	3.59154	0.557582	1863	0.0173001	4.83622	13.8705	4.9
11_07	1.51742	1.60322	3.85686	1.2988	1.0855	-0.00158276	0.0722141	-0.0318511	2.60671	2.16481	4.51431	0.82235	2000	0.0202775	6.5989	17.1213	6.8
11_08	1.31918	1.46795	0.860808	1.1715	0.932551	-0.0752071	-0.00284611	0.133163	2.34687	1.86755	3.42911	0.446013	1810	0.0156976	4.26377	12.8362	4
11_09	1.44423	1.36225	3.76669	1.23363	1.11922	0.0457819	0.0886798	-0.140773	2.47741	2.26145	4.43581	0.522974	2000	0.0161706	6.70869	17.2524	7
11_10	1.39397	1.43248	0.82992	1.29857	1.14824	-0.0422351	0.148153	0.154863	2.60303	2.30638	4.8591	1.54681	2000	0.0278102	7.61288	18.8096	7.9
11_11	1.48678	1.51473	3.827	1.28764	1.19868	-0.00542814	0.0256678	-0.0251029	2.58771	2.40816	4.88053	0.464219	2000	0.0152351	7.83024	19.0891	7.9
11_12	1.27994	1.22516	3.68237	1.058	1.01429	-0.013921	-0.0154266	0.0226923	2.12574	2.04081	3.36226	0.587226	1795	0.0180872	4.53127	13.2466	5
11_13	1.34746	1.40472	1.14565	1.20159	1.12934	-0.0122608	0.00811437	-0.000248487	2.41362	2.26064	4.27863	0.808717	2000	0.0201087	6.44043	16.7522	6.9
11_14	1.05843	1.08728	3.8803	1.0171	0.961748	-0.00985406	0.0151511	-0.117144	2.04205	1.91985	3.0863	0.39384	1722	0.0151232	3.9681	12.1323	4
11_15	1.2358	1.3699	3.48417	1.16793	1.11506	-0.00166205	-0.0243973	0.0500596	2.34704	2.23062	4.07059	1.26454	1963	0.0253809	6.02433	16.0176	5.8
11_16	1.25609	1.28146	1.13829	1.14768	1.06195	0.0229027	0.0166372	-0.0527457	2.29677	2.13471	3.85525	2.60667	1941	0.0366463	5.45784	15.0092	5.8
11_17	1.30866	1.31393	0.786886	1.18744	1.0179	-0.0450537	0.0396911	0.0891877	2.3858	2.05057	3.83631	0.428747	1921	0.0149395	5.23657	14.6515	5.1
11_18	1.24903	1.24049	3.91048	1.1527	0.999851	0.0394622	0.0871839	-0.211256	2.30801	2.01145	3.69925	1.24864	1918	0.0255149	5.00332	14.2222	5.3
11_19	1.12972	1.13328	0.781378	1.11599	0.988017	-0.0052354	0.0169538	0.0319658	2.2392	1.97295	3.48102	0.395047	1808	0.0147817	4.59445	13.4013	5
11_20	1.12953	1.07832	0.783525	0.987201	0.875813	-0.0141121	-0.0472556	0.0193408	1.9818	1.74219	2.68627	0.409796	1582	0.0160946	3.11257	10.3338	3.2
11_21	1.18662	1.17752	1.11179	1.10886	1.03745	-0.00171638	0.00571978	-0.0944827	2.22641	2.09071	3.62729	2.45751	1865	0.0363001	5.01288	14.1787	5.2
11_22	1.15525	1.09884	0.689134	1.01635	0.913492	0.0321912	-0.0492734	0.0150747	2.04474	1.82408	2.88298	0.653845	1627	0.0200467	3.48436	11.1366	3.8
11_23	1.21466	1.15485	3.93875	1.1524	0.965559	0.0374303	-0.0475574	-0.186772	2.30667	1.93164	3.45439	0.671518	1819	0.0192138	4.41897	13.0977	4.9
11_24	1.34461	1.26014	4.03359	1.10074	1.01525	0.0451582	0.0195141	-0.118868	2.21749	2.02968	3.53242	1.0369	1833	0.0237842	4.79051	13.7649	5
11_25	1.26355	1.32435	0.758522	1.23499	1.05866	-0.0374472	0.081677	0.10475	2.48643	2.12777	4.19369	1.02196	2000	0.0226048	5.99131	16.0357	6
11_26	1.16235	1.26418	1.29144	1.08252	1.04732	-0.00536259	-0.0586463	-0.0598963	2.17011	2.10893	3.51346	1.46472	1839	0.0282219	4.85965	13.8795	5.1
11_27	0.852278	0.836422	0.797332	0.776018	0.579436	-0.0237858	-0.230334	0.00217103	1.55684	1.15955	1.33133	0.0711122	1105	0.00802215	0.995893	4.88958	0.9
11_28	0.821283	0.851412	0.714484	0.790242	0.609384	-0.00558523	-0.0887661	-0.0112223	1.58631	1.22523	1.47982	0.147949	1187	0.0111643	1.18644	5.47931	1.1
12_01	1.23305	1.24354	0.708273	1.09822	1.04411	-0.0100109	0.0206799	0.021463	2.20406	2.08882	3.62347	0.444306	1864	0.015439	5.05668	14.2548	5.2
12_02	1.18614	1.13267	0.918284	0.988805	0.923121	-0.00656317	0.0383291	0.0193834	1.988	1.84516	2.89677	0.186972	1684	0.010537	3.5841	11.3376	3.9
12_03	1.04991	1.05338	0.965551	0.987212	0.929263	0.00311199	0.0226599	-0.0354867	1.9821	1.86995	2.90023	0.312568	1667	0.0136932	3.60357	11.3755	3.9
12_04	1.20176	1.25119	0.541691	1.02673	0.95378	-0.0341576	-0.00637164	0.092673	2.06117	1.92028	3.07431	0.617418	1699	0.0190631	3.90281	12.0016	4
12_05	1.22555	1.19403	0.70578	1.08718	1.03517	-0.0204234	0.0306449	0.139104	2.18584	2.07407	3.56271	0.54947	1851	0.0172293	4.9427	14.0456	5.1
12_06	1.32197	1.32201	0.551459	1.17018	1.10536	0.00476474	-0.0210175	-0.0317605	2.34959	2.2126	4.04863	1.77406	1976	0.0299634	5.93903	15.8685	6.7
12_07	1.15365	1.14632	1.84932	1.07333	1.06605	-0.00153022	-0.0494838	0.0240836	2.1556	2.13521	3.55217	0.276851	1835	0.012283	5.00955	14.1604	5.3
12_08	1.19283	1.15135	1.07735	1.00672	0.937902	0.00226372	-0.017101	0.0214291	2.02021	1.87396	2.95779	0.623332	1682	0.0192507	3.68431	11.5458	4
12_09	1.45449	1.43767	0.58883	1.18622	1.08746	-0.00898582	0.0920288	0.0109828	2.38228	2.1897	4.1471	0.704707	2000	0.0187711	6.09661	16.1733	6.2
12_10	1.02645	0.999828	0.839005	0.871004	0.794785	-0.0459438	0.0165079	0.0118812	1.75433	1.6023	2.18458	0.351402	1451	0.0155621	2.32071	8.4915	2.3
12_11	1.20149	1.15454	1.25281	1.08864	1.0725	-0.0155844	-0.0390139	0.0604474	2.18339	2.15003	3.63435	0.355566	1844	0.0138861	5.16438	14.4512	5.5
12_12	0.754593	0.775494	0.692515	0.739722	0.613986	-0.00076841	-0.0609795	0.0185298	1.48507	1.23085	1.40593	0.0914474	1161	0.00887502	1.13998	5.30743	1.1
13_01	1.01467	1.00631	3.90442	1.00707	0.930451	-0.010568	-0.03195	-0.05484	2.02108	1.85344	2.9223	0.35702	1645	0.0147321	3.60666	11.3859	3.8
13_02	1.24475	1.27139	0.339225	1.05665	1.02601	-0.0124542	-0.0350929	-0.0330313	2.11854	2.04888	3.37847	0.964517	1780	0.023278	4.59511	13.3693	4.8
13_03	1.13674	1.1287	3.96435	1.04043	0.948021	0.03192	-0.0264298	-0.115596	2.0964	1.89523	3.08018	0.296421	1707	0.0131776	3.87649	11.9543	4
13_04	1.09627	1.07325	4.10316	0.878528	0.816851	-0.0111738	0.033167	0.00382957	1.76599	1.6395	2.2761	0.476694	1473	0.0179895	2.48829	8.88997	2.4
13_05	1.25259	1.28902	0.704068	1.2213	1.0814	-0.0103849	-0.0146276	0.092267	2.45366	2.15513	4.1366	0.611185	1997	0.0174943	5.94914	15.92	6
13_06	0.980638	0.970718	3.95724	0.939819	0.826637	-0.0446644	-0.204448	-0.137625	1.88465	1.65565	2.31628	0.191744	1449	0.0115034	2.48604	8.90816	2.4
13_07	1.26157	1.19401	3.93787	0.943595	0.720797	-0.0483019	-0.157837	-0.0768109	1.89227	1.44613	2.05282	0.101278	1404	0.00849325	1.9311	7.58766	1.8
13_08	0.688247	0.641621	0.81658	0.637624	0.453056	0.0779239	-0.0711181	-0.168055	1.27916	0.916876	0.891869	0.106465	911	0.0108105	0.533038	3.24182	0.4
14_01	1.69792	1.68617	3.97393	1.58282	1.31757	0.00842091	0.045595	-0.108259	3.174	2.64311	6.62627	0.77735	2000	0.0197148	11.7264	25.1219	11.9
14_02	1.67691	1.68149	3.9297	1.53545	1.27273	0.0191509	0.0633863	-0.0740606	3.07461	2.55956	6.23539	0.501897	2000	0.0158414	10.687	23.6235	11.1
14_03	1.57847	1.49889	0.773139	1.45184	1.1379	-0.0210262	-0.0571594	0.0480984	2.91911	2.27969	5.1187	0.757766	2000	0.0194649	7.69677	19.0372	8.2
14_04	1.59634	1.63276	0.731935	1.5734	1.29674	-0.0279325	0.105719	0.0506865	3.14659	2.61099	6.57716	0.925324	2000	0.0215096	11.5621	24.9202	11.9
14_05	0.819742	0.806829	3.99054	0.715626	0.478223	-0.0557058	-0.14221	-0.0079409	1.43256	0.964594	1.03717	0.0752769	1017	0.0086034	0.648215	3.71638	0.4
14_06	1.44609	1.44824	0.717601	1.3918	1.23457	-0.0212926	-0.0564941	0.0552483	2.80241	2.45681	5.3287	1.02016	2000	0.0225849	8.68774	20.487	9
14_07	1.58385	1.58975	0.748869	1.44292	1.24125	-0.0596467	0.0336941	0.069455	2.89343	2.4833	5.67654	0.659479	2000	0.0181587	9.44076	21.699	9.9
14_08	1.97046	1.85324	0.866435	1.50347	1.26803	-0.0131058	0.0880288	0.0811078	3.02636	2.55677	6.1226	1.54232	2000	0.0277698	10.4911	23.317	10.8
14_09	1.71055	1.83865	0.564989	1.43004	1.23262	-0.0103639	0.0160377	0.12154	2.87453	2.45859	5.56425	0.860496	2000	0.0207424	9.16441	21.2674	9.3
14_10	1.77096	1.76703	4.03667	1.48478	1.23038	0.0301345	0.0308267	-0.104997	2.97782	2.46739	5.78502	0.780618	2000	0.0197562	9.53356	21.8864	10
14_11	1.40518	1.39741	3.96974	1.35586	1.18661	-0.00419747	0.0024604	-0.0371761	2.71667	2.38616	5.05774	0.332581	2000	0.0128954	8.00548	19.4135	8.1
14_12	1.68302	1.72468	3.83727	1.53703	1.21284	-0.00569606	0.011254	-0.12614	3.08405	2.4276	5.87508	0.504176	2000	0.0158773	9.5217	21.9417	10
14_13	1.8489	1.78694	0.832038	1.59577	1.23124	-0.00202007	-0.0215539	0.0808788	3.1951	2.45832	6.1421	0.792514	2000	0.0199062	10.0492	22.7766	10.2
14_14	1.4043	1.33995	0.858585	1.31312	1.0897	-0.0277409	-0.0016107	-0.0172017	2.63535	2.18095	4.49613	0.704294	2000	0.0187656	6.52881	16.9952	6.9
14_15	1.70794	1.70378	3.80498	1.56197	1.2419	-0.015041	-0.0210954	-0.0748141	3.1264	2.48829	6.06416	0.489318	2000	0.0156416	10.0114	22.6648	10.3
14_16	1.49025	1.52602	0.80522	1.48636	1.22249	-0.00981741	0.0224292	0.0328027	2.98652	2.45273	5.74253	0.620457	2000	0.0176133	9.38867	21.6685	9.9
14_17	1.47343	1.40863	0.816049	1.32553	1.13734	-0.00199634	0.00179438	0.0291755	2.65358	2.27429	4.74007	0.579825	2000	0.0170268	7.18762	18.0849	7.8
14_18	1.70708	1.68123	0.742161	1.52255	1.26605	-0.0219832	0.0264873	0.0889477	3.05251	2.53338	6.09801	0.546686	2000	0.0165331	10.3329	23.0855	10.2
14_19	1.84985	1.93227	0.885646	1.51694	1.23466	-0.0423825	0.0641982	0.0912196	3.04145	2.47993	5.97934	0.344129	2000	0.0131173	9.93932	22.5391	10.9
14_20	1.65345	1.6927	4.01406	1.52359	1.28291	0.0109029	0.0343374	-0.0130279	3.05587	2.56587	6.19655	0.491801	2000	0.0156812	10.6493	23.5348	11.1
14_21	1.53193	1.54641	3.81661	1.38226	1.19759	-0.0376185	0.00471584	-0.0576813	2.77217	2.41116	5.20694	0.565757	2000	0.016819	8.32667	19.9425	8.2
14_22	0.904019	0.900218	3.85441	0.851996	0.556429	-0.0123511	-0.14761	0.111785	1.70623	1.12296	1.43481	0.160944	1212	0.0115236	1.04221	5.11575	1
14_23	0.663487	0.633824	3.94745	0.661683	0.465344	-0.0521107	-0.172481	0.0695126	1.32771	0.930833	0.926315	0.0675133	947	0.00844344	0.560402	3.35275	0.3
14_24	0.62421	0.64296	0.744488	0.645549	0.448526	0.0575274	-0.0820577	-0.0704814	1.29266	0.896338	0.891612	0.123531	936	0.0114882	0.526562	3.22198	0.3
15_01	1.38933	1.24436	3.94784	1.17099	1.04109	-0.00864692	0.011357	-0.175835	2.34957	2.0816	3.84275	0.891319	1907	0.0216193	5.34995	14.8389	5.9
15_02	1.17836	1.18838	4.02861	1.07099	0.94803	-0.04438	-0.0262065	-0.115741	2.15672	1.89608	3.17278	0.662879	1733	0.0195577	3.99766	12.217	4.2
15_03	0.80002	0.789547	3.94725	0.815852	0.567072	-0.0515338	-0.076045	0.00285735	1.63807	1.13555	1.42634	0.0620656	1179	0.00725552	1.06662	5.15753	1.1
15_04	0.917403	0.859194	3.99586	0.789253	0.694058	-0.058427	0.00850339	-0.0648764	1.58137	1.40743	1.72393	0.265683	1271	0.014458	1.60043	6.63881	2
15_05	1.36452	1.27409	0.805299	1.22027	1.0865	0.0313513	0.0541755	-0.0366689	2.44286	2.1923	4.22057	0.870127	1994	0.0208895	6.16665	16.3088	6.9
15_06	1.30059	1.30053	0.832489	1.11995	1.0021	0.0030785	0.00836348	0.037474	2.24624	2.00448	3.53345	0.218481	1838	0.0109027	4.72717	13.6517	5.2
15_07	1.23003	1.22463	3.9051	1.17411	1.04334	-0.0063531	0.0495313	-0.159722	2.34986	2.10355	3.89405	0.642927	1933	0.0182375	5.46832	15.0608	5.5
15_08	1.03456	1.01969	4.07997	0.926908	0.840966	-0.0234704	-0.0352495	-0.0274823	1.86193	1.6803	2.42905	0.399371	1508	0.0162738	2.70816	9.41114	3
15_09	1.04168	1.0218	3.71663	0.986224	0.894173	-0.0877537	-0.0564437	0.0282308	1.97727	1.79105	2.73596	1.27392	1596	0.0282524	3.23313	10.5972	3
15_10	0.663395	0.667098	0.875217	0.618524	0.54257	0.0389754	-0.0937269	0.061961	1.24559	1.08887	1.03012	0.0677803	980	0.00831646	0.735372	3.95184	0.8
15_11	1.01323	1.00613	3.87619	0.876605	0.698965	-0.0549067	-0.0534232	-0.0375436	1.75639	1.40527	1.89993	0.252648	1333	0.0137671	1.75786	7.1046	2
16_01	1.66076	1.64332	3.93773	1.48616	1.29482	0.00510298	0.0847498	-0.0442255	2.98241	2.60076	6.17679	1.85264	2000	0.0304355	10.7977	23.7236	11.1
16_02	1.80631	1.67126	3.99991	1.53829	1.31403	-0.00281295	0.086878	-0.0835654	3.07825	2.63575	6.48481	1.31744	2000	0.0256656	11.5239	24.805	11.8
16_03	1.66117	1.66736	3.87795	1.57607	1.2019	-0.0023171	0.0385699	-0.087561	3.16452	2.41013	6.01122	0.944871	2000	0.0217356	9.68897	22.2656	10.8
16_04	1.62941	1.5541	3.96451	1.57804	1.31749	-0.0185084	0.0644588	-0.0259105	3.16199	2.64206	6.63733	0.509843	2000	0.0159663	11.7757	25.1889	11.8
16_05	1.58375	1.64653	3.88385	1.59699	1.35009	-0.00879108	0.128247	-0.0220992	3.19682	2.73178	6.99001	1.87924	2000	0.0306532	12.8368	26.6854	13
16_06	1.5622	1.66057	3.91558	1.56172	1.26996	-0.0355755	0.0862209	0.111378	3.12896	2.55856	6.36577	2.9921	2000	0.0386788	10.9228	24.0125	11.8
16_07	1.71431	1.70237	0.825408	1.65422	1.31425	-0.0151723	0.0231288	0.0908436	3.32487	2.63138	6.8728	0.56838	2000	0.0168579	12.0821	25.7035	12.9
16_08	1.74108	1.77756	3.79252	1.6144	1.29281	-0.0304904	0.00749061	-0.0969882	3.23761	2.58996	6.57385	1.01501	2000	0.0225279	11.3491	24.6365	12
16_09	1.59156	1.55851	3.94499	1.48457	1.23895	-0.0254759	0.0189712	-0.0275892	2.98262	2.47114	5.80915	0.855301	2000	0.0206797	9.62095	22.0041	10
16_10	1.52663	1.4118	3.87868	1.38745	1.1172	-0.0511679	-0.0465002	-0.00231139	2.78521	2.23409	4.8151	0.494244	2000	0.0157201	7.12422	18.0467	7.4
16_11	1.3939	1.36936	3.91905	1.33613	1.16347	0.0127472	0.0518935	-0.044674	2.677	2.33128	4.94907	1.05928	2000	0.0230139	7.73534	18.9868	8
16_12	1.63102	1.62276	4.00283	1.51997	1.18168	-0.00301268	0.043513	-0.0640198	3.04425	2.36761	5.7055	0.606653	2000	0.0174163	9.04873	21.2381	9.9
16_13	1.5556	1.52045	0.817971	1.40978	1.11997	-0.00846393	-0.0222045	0.106485	2.82648	2.22937	4.93719	0.727013	2000	0.0190658	7.34463	18.4384	7.7
16_14	1.52677	1.57045	0.846595	1.52466	1.20712	-0.015048	-0.0316812	0.071245	3.05539	2.38686	5.74016	0.889688	2000	0.0210913	9.18988	21.4124	9.8
16_15	1.25605	1.28788	3.95567	1.19127	0.965343	-0.00934432	-0.104276	-0.0793194	2.38539	1.94032	3.51868	0.180621	1823	0.00995385	4.46253	13.2033	4.3
16_16	1.49458	1.42686	3.77409	1.24879	0.991947	-0.0109821	-0.0510025	-0.0807923	2.5034	1.99066	3.84193	0.692753	1907	0.0190596	5.04566	14.3523	5
16_17	1.73705	1.6884	3.89789	1.68551	1.33275	-0.00516299	-0.0110862	-0.0416038	3.38315	2.65088	7.04408	1.41604	2000	0.0266086	12.4867	26.2728	13
16_18	1.61291	1.6255	3.90967	1.57457	1.29403	-0.0141874	0.0445735	-0.0470845	3.15617	2.60086	6.47258	1.0656	2000	0.0230825	11.246	24.4474	11.1
16_19	1.45312	1.50681	0.742616	1.43774	1.13987	0.0134796	-0.0395714	0.0221754	2.88579	2.29793	5.09864	0.44389	2000	0.0148978	7.70299	19.0314	8
16_20	1.19816	1.2191	0.750382	1.22437	0.935782	-0.0569711	-0.171123	0.128737	2.45938	1.88761	3.44463	0.452856	1808	0.0158264	4.19575	12.7318	4
16_21	1.19114	1.19989	0.756047	1.14043	0.913586	0.00782298	-0.0339189	-0.00175767	2.29103	1.83791	3.24514	0.305165	1760	0.0131677	3.93343	12.1492	4
16_22	1.00047	0.92138	3.91778	0.988739	0.742887	-0.0587704	-0.10745	-0.0650152	1.98477	1.48852	2.24597	0.333652	1476	0.015035	2.19324	8.27243	2
16_23	1.04239	1.06412	3.8448	0.931593	0.70978	-0.0536862	-0.134105	-0.00386301	1.86966	1.42682	2.0092	0.258109	1384	0.0136563	1.86469	7.4145	1.9
16_24	1.00981	0.953304	3.89919	0.864343	0.64259	-0.0272186	0.0190518	0.118598	1.73737	1.29731	1.75367	0.328053	1309	0.0158308	1.50684	6.45376	1.1
16_25	0.852472	0.8713	3.81847	0.872111	0.677997	-0.0128273	-0.0365326	0.105044	1.74537	1.37061	1.84214	0.38856	1325	0.0171246	1.65546	6.84002	1.5
16_26	0.98808	0.94908	3.94721	0.938723	0.693368	-0.0513012	-0.035218	0.107805	1.87836	1.41292	2.02677	0.191122	1408	0.0116508	1.86422	7.43884	1.9
16_27	0.727388	0.709887	0.716928	0.73548	0.569914	-0.0226474	-0.0636414	0.0707943	1.47469	1.14885	1.29626	0.152886	1097	0.0118054	0.975581	4.80815	1
16_28	0.846686	0.833931	3.9249	0.754864	0.568735	0.012363	-0.10454	-0.0392546	1.51463	1.13763	1.31412	0.136397	1110	0.0110851	0.980979	4.83656	1
17_01	1.28208	1.25205	3.99674	1.12339	1.0068	0.00158541	0.0639475	-0.123343	2.25367	2.02378	3.61052	0.699196	1874	0.0193159	4.89683	13.9862	5
17_02	1.05768	1.07887	4.17838	1.05618	0.943957	-0.00711156	0.034382	-0.0476824	2.11769	1.90131	3.16017	0.665315	1740	0.0195541	3.99745	12.211	4
17_03	1.01687	1.04229	3.85661	0.876762	0.738642	0.0464339	-0.0359855	-0.138058	1.75825	1.48539	2.01672	0.39153	1374	0.0168806	1.97559	7.65442	2
17_04	0.893695	0.911886	0.759772	0.863271	0.754962	0.00486642	-0.0143451	0.0331589	1.73469	1.51619	2.04082	0.215738	1380	0.0125033	2.04942	7.82661	2
17_05	1.38421	1.43262	3.79546	1.28388	1.09268	-0.0307535	-0.0188214	-0.0348334	2.57868	2.19316	4.38762	0.47055	2000	0.0153387	6.37552	16.7023	6.8
17_06	1.21276	1.17534	3.78185	1.04741	0.879483	-0.0424746	-0.016463	-0.070978	2.10497	1.76386	2.88476	0.359894	1671	0.0146757	3.37511	10.94	3.2
17_07	1.20514	1.20401	3.99226	1.00419	0.824348	-0.0806198	0.0819784	-0.0352743	2.01402	1.67068	2.65464	0.859292	1623	0.0230097	2.95906	10.0487	3.1
17_08	1.24372	1.3582	0.644789	1.0193	0.916381	-0.0353884	-0.0733284	0.149403	2.04818	1.83479	2.88055	0.379089	1643	0.0151898	3.48338	11.1382	3.8
17_09	1.40128	1.44421	3.78371	1.2834	1.07933	0.023894	0.0280961	-0.0994148	2.57227	2.16505	4.38438	0.377105	2000	0.0137314	6.3346	16.6493	6.9
17_10	1.41439	1.45669	0.709602	1.25977	1.07631	-0.0223578	0.102789	0.171866	2.52255	2.16825	4.36721	1.12108	2000	0.0236757	6.37507	16.7275	6.2
17_11	1.36173	1.49948	3.92237	1.30865	1.10203	0.0212477	0.0687311	-0.088327	2.61945	2.21775	4.60855	0.762612	2000	0.0195271	6.84405	17.5363	7
17_12	1.11522	1.14538	3.82649	1.11078	0.937397	-0.00918696	-0.00654145	-0.073007	2.22738	1.87554	3.26479	0.681946	1761	0.0196786	4.07941	12.409	4
17_13	1.19165	1.17883	3.94831	1.08651	0.91984	-0.00507525	0.0115073	-0.0935157	2.18012	1.84697	3.14995	0.639241	1739	0.0191727	3.87046	11.9816	4.1
17_14	1.07376	1.04908	3.9471	0.995211	0.838897	-0.0176653	-0.0476087	-0.0595043	2.00348	1.67499	2.5934	0.300343	1562	0.0138666	2.87965	9.83632	3
17_15	1.0216	1.07833	0.753564	0.996669	0.835319	-0.0373206	-0.0238053	0.104129	2.00185	1.67136	2.6006	0.190901	1579	0.0109954	2.8858	9.85616	3
17_16	0.934335	0.892449	3.95706	0.842946	0.71211	0.046438	-0.00151145	-0.0810965	1.69312	1.44236	1.88534	0.258254	1334	0.0139138	1.78963	7.16509	1.8
17_17	0.817675	0.829298	0.729308	0.806277	0.614756	-0.0776372	-0.0852953	0.107493	1.61446	1.2359	1.52482	0.337694	1208	0.0167197	1.23404	5.63286	1.2
17_18	0.723289	0.720416	3.80068	0.663911	0.545663	-0.0445285	-0.0696608	0.0584467	1.33254	1.09278	1.11829	0.13565	1020	0.0115322	0.805398	4.21327	1
17_19	0.709441	0.733746	0.795373	0.718938	0.512364	0.0403963	-0.172373	0.0755522	1.44027	1.02153	1.10814	0.102801	1028	0.01	0.738955	4.02529	0.9
18_01	1.29003	1.28991	0.674117	1.19915	0.940898	0.0269606	0.00953684	-0.194992	2.4053	1.89553	3.55322	0.424057	1862	0.0150912	4.4685	13.2612	4.7
18_02	1.42476	1.38241	3.96238	1.29119	1.11336	0.0180843	0.126476	-0.13711	2.5841	2.2413	4.65685	1.17871	2000	0.0242766	7.0562	17.8931	7
18_03	1.45479	1.49307	3.90211	1.18396	1.06385	-0.00699911	0.0467757	-0.00361818	2.37757	2.13231	4.00514	0.534837	1959	0.0165232	5.71903	15.5016	5.9
18_04	1.2222	1.25428	0.665666	1.16037	1.04445	-0.0276518	0.00585473	0.104268	2.32893	2.09024	3.81488	0.430957	1896	0.0150764	5.31566	14.7619	5.8
18_05	1.27586	1.27959	3.98627	1.21388	1.04483	0.0190784	0.0536266	-0.105797	2.43984	2.09494	4.04021	0.439723	1973	0.0149288	5.67272	15.4526	5.8
18_06	1.15374	1.13506	3.81723	1.02437	0.946606	0.00489931	0.0645799	-0.114558	2.05682	1.90074	3.09574	0.547923	1724	0.0178275	3.94765	12.1015	4
18_07	1.07809	1.17834	0.8033	0.915684	0.817311	-0.063316	-0.0304146	0.087182	1.84189	1.63402	2.33563	0.229971	1468	0.0125162	2.53176	9.00609	3
18_08	1.29879	1.41727	4.03147	1.22576	1.08067	-0.0122711	0.0239474	-0.0559964	2.45668	2.16315	4.18761	0.706478	1978	0.0188989	6.05579	16.1152	6
18_09	1.13903	1.193	3.96239	1.08656	0.955674	-0.0199618	0.00467454	-0.0901856	2.18182	1.91505	3.26758	0.510632	1759	0.0170381	4.16783	12.5634	4.2
18_10	1.2353	1.09952	4.05237	0.854869	0.759913	0.0272201	-0.0443932	0.00543349	1.7239	1.51972	2.0199	0.281127	1386	0.014242	2.03183	7.77603	1.8
18_11	0.818257	0.756615	0.72489	0.749127	0.592464	0.0217033	-0.0181465	0.0849725	1.50089	1.18658	1.38864	0.400002	1159	0.0185776	1.09432	5.18388	1
18_12	0.863683	0.844182	0.724506	0.794818	0.663691	0.0507684	-0.119775	0.096997	1.59462	1.32431	1.60854	0.147233	1232	0.0109319	1.40071	6.08786	1
18_13	0.731802	0.746159	3.88695	0.750381	0.585782	-0.0732761	-0.0731391	-0.00973562	1.5029	1.17851	1.3558	0.421018	1134	0.0192683	1.04879	5.04329	0.9
18_14	0.697421	0.649718	3.83142	0.632442	0.467127	-0.0733571	-0.120322	0.0231705	1.2716	0.936705	0.900438	0.0563016	921	0.00781863	0.551432	3.30075	0.5
19_01	1.0422	1.04753	1.01213	0.980004	0.926278	-0.0115801	0.0281946	0.0355199	1.97176	1.86399	2.87339	0.260369	1640	0.0126001	3.5621	11.2874	3.8
19_02	0.925285	0.935419	3.86684	0.90198	0.727683	-0.053359	-0.135843	-0.0569052	1.8096	1.44778	1.99473	0.698125	1370	0.0225739	1.89759	7.46903	1.8
19_03	1.00011	1.0642	1.05808	0.913871	0.862907	-0.0075118	-0.00990074	0.0262255	1.83656	1.72487	2.47511	0.36357	1529	0.0154202	2.83913	9.70191	3
19_04	0.937703	0.971118	0.895773	0.819974	0.789222	-0.0435132	-0.0141308	0.0545416	1.64885	1.58277	2.02721	0.181185	1373	0.0114875	2.12756	8.00326	2
19_05	1.02352	1.07525	0.676773	0.945639	0.880704	-0.0169484	-0.00970623	-0.00105562	1.8981	1.76772	2.61264	0.60032	1574	0.0195294	3.06066	10.2034	3.1
19_06	0.984188	0.987355	0.845376	0.920503	0.858421	-0.0298976	-0.0128763	0.0221249	1.84638	1.72784	2.47655	1.43086	1521	0.0306714	2.82694	9.67732	2.8
19_07	1.12083	1.14195	0.859472	1.06486	0.93895	0.0207575	-0.0341425	0.069752	2.13819	1.8807	3.11786	0.844605	1700	0.0222896	3.88138	11.9767	4
19_08	1.08338	1.0857	1.03201	0.922928	0.886471	-0.0131497	-0.0288542	0.000113837	1.85794	1.77951	2.55419	0.497069	1552	0.0178963	3.00324	10.0694	3
19_09	0.82579	0.879669	4.31998	0.807265	0.750806	0.0222855	-0.00463542	0.0904271	1.61705	1.51243	1.90176	0.395825	1315	0.0173496	1.90422	7.43814	1.3
19_10	0.742009	0.708	0.791288	0.738911	0.639409	-0.0968194	-0.170481	0.0720864	1.48782	1.2757	1.42258	0.336156	1153	0.0170748	1.18346	5.435	0.9
19_11	0.679756	0.704076	0.694343	0.636451	0.535283	-0.0359091	-0.0834948	-0.0140329	1.27913	1.07486	1.04715	0.204326	990	0.0143663	0.739086	3.97285	0.6
20_01	1.23333	1.21366	0.129653	1.057	1.03897	0.0227178	-0.0439371	-0.0999564	2.12028	2.08834	3.41266	0.41625	1795	0.0152281	4.69707	13.5678	4.9
20_02	1.31559	1.29516	3.90073	1.14289	1.10335	-0.0104575	0.0551787	-0.159177	2.29556	2.22339	4.01467	0.937597	1954	0.0219051	5.96698	15.9276	5.9
20_03	1.30114	1.25443	3.4645	1.15105	1.12421	0.00260036	-0.0394185	0.0175385	2.30799	2.25434	4.02839	0.527073	1962	0.0163903	5.99856	15.9678	5.6
20_04	1.22545	1.3021	3.99755	1.20738	1.08799	-0.00591576	0.00591776	-0.176918	2.4206	2.17626	4.13483	0.652222	1978	0.0181587	6.01088	16.0283	6.2
20_05	1.32974	1.36385	3.97457	1.18897	1.07363	-0.0121649	0.0155109	-0.0921747	2.38315	2.15567	4.0262	0.361226	1952	0.0136035	5.78007	15.6082	5.9
20_06	1.1436	1.18868	4.05235	1.04497	0.982027	-0.0217381	0.0405997	-0.14371	2.09699	1.97483	3.25627	0.405882	1754	0.015212	4.29717	12.801	4.2
20_07	0.968413	1.07206	3.80893	0.915834	0.826596	-0.00986725	-0.0127183	-0.126745	1.84413	1.66021	2.3716	0.264896	1493	0.0133201	2.61047	9.18789	2.7
20_08	1.03448	1.01215	0.737778	1.01552	0.880635	-0.0128012	-0.0139466	0.152241	2.03583	1.76214	2.80109	0.476402	1637	0.0170594	3.28321	10.724	3.4
20_09	1.23867	1.20642	0.707845	1.06957	1.01395	-0.0105138	0.0323118	0.130534	2.15261	2.03493	3.43496	0.379355	1811	0.0144732	4.66883	13.5225	4.9
20_10	1.26067	1.29707	3.96537	1.05301	0.982928	0.000920835	0.0472043	-0.0869855	2.11105	1.97541	3.29031	0.285819	1764	0.0127291	4.34426	12.8917	4.2
20_11	1.12557	1.1401	3.92988	1.08339	1.01414	-0.0189232	0.0172854	-0.125698	2.17323	2.03874	3.46601	0.45957	1810	0.0159344	4.70553	13.5968	4.8
20_12	1.28047	1.20703	4.10664	1.13961	1.04165	0.00761347	-0.0162822	-0.0576604	2.28249	2.08574	3.71746	0.74473	1889	0.0198556	5.14643	14.4358	5.3
20_13	1.04809	1.07327	0.918934	1.00649	0.915866	-0.0165522	0.000219476	0.0543208	2.0196	1.84396	2.89644	0.339636	1655	0.0143254	3.53688	11.2444	3.8
20_14	0.931793	0.953267	3.95452	0.933164	0.734864	-0.104459	-0.146607	-0.137218	1.87001	1.47449	2.07716	0.24525	1401	0.0132308	2.00265	7.7582	2
20_15	1.25501	1.34044	3.88894	1.15664	1.04067	-0.0061269	-0.0152117	-0.145558	2.33102	2.07909	3.7694	0.397367	1890	0.0144999	5.22137	14.5884	5.8
20_16	0.841694	0.8048	3.85183	0.84156	0.641602	-0.0314535	-0.0481462	-0.230485	1.68969	1.29394	1.67644	0.214873	1277	0.0129717	1.42923	6.21492	1.3
20_17	0.99399	1.03514	4.29231	0.877774	0.826183	-0.0676801	-0.0111006	0.135364	1.7598	1.67142	2.27659	1.07054	1474	0.0269496	2.49914	8.91713	2.7
20_18	1.11712	1.0897	0.807263	0.983925	0.744144	-0.00475479	-0.0233943	0.184052	1.97105	1.48454	2.28731	0.129221	1486	0.00932518	2.26436	8.45185	2.2
20_19	0.85006	0.877383	3.9305	0.701757	0.527966	-0.129951	-0.0664939	-0.0730639	1.40709	1.06561	1.14492	0.134905	1052	0.0113242	0.80221	4.23328	0.8
20_20	0.738416	0.751479	0.808564	0.697205	0.607787	0.00199437	-0.0504546	0.0564846	1.40135	1.21963	1.31514	0.0850445	1097	0.00880481	1.05748	5.03536	0.9
21_01	1.46599	1.40594	4.00902	1.26054	1.13776	0.00680138	0.04753	-0.0410125	2.53556	2.28433	4.56233	0.445794	2000	0.0149297	6.96663	17.6788	7.9
21_02	1.51328	1.43309	3.84073	1.24848	1.15117	-0.0233125	0.100485	-0.00862359	2.50852	2.31605	4.62733	0.733641	2000	0.0191526	7.2159	18.0964	7.7
21_03	1.22984	1.18251	3.60968	1.06573	1.02984	-0.0326637	-0.0334315	0.0515976	2.13769	2.05921	3.42337	0.758724	1795	0.0205594	4.67189	13.5195	5
21_04	1.29857	1.2204	4.46774	1.04344	1.02774	0.00537376	-0.085803	0.0340437	2.09149	2.05762	3.29856	0.395705	1780	0.0149099	4.46147	13.1111	5
21_05	1.51541	1.41484	3.78661	1.24186	1.15572	-0.00837474	0.0695259	-0.135941	2.49428	2.32407	4.58726	0.609574	2000	0.0174582	7.15181	17.9847	6.5
21_06	1.11366	1.09157	0.658911	0.913281	0.851304	0.000571661	-0.0322923	0.0826437	1.83418	1.70446	2.42384	0.266721	1530	0.0132033	2.7378	9.47317	3
21_07	1.21272	1.11193	3.73859	0.959517	0.89137	-0.0184092	0.0740158	-0.0217694	1.92573	1.79582	2.73617	0.334506	1607	0.0144276	3.28998	10.7139	3.8
21_08	1.41946	1.3706	0.81589	1.14978	1.05696	-0.0157781	0.0456827	0.065429	2.31078	2.1216	3.86247	0.281946	1922	0.0121117	5.48018	15.0562	6
21_09	1.38303	1.34035	4.17964	1.07212	1.02031	-0.0255287	-0.0167304	0.0943911	2.14962	2.04678	3.42502	0.596625	1785	0.0182823	4.64469	13.4705	5.8
21_10	1.19429	1.20693	0.750246	1.02568	0.959154	0.0178632	0.0287113	0.0257933	2.06923	1.92209	3.11683	0.823001	1715	0.0219063	3.99893	12.1956	5
21_11	1.42474	1.38232	3.88706	1.11884	1.05759	-0.019248	0.085884	-0.0414484	2.24471	2.13057	3.79641	0.606772	1889	0.0179224	5.42683	14.9533	6
21_12	1.0447	1.03639	3.75283	0.880834	0.679588	-0.0595888	-0.0468955	-0.120548	1.76629	1.36791	1.86169	0.827229	1341	0.024837	1.67686	6.90396	2
21_13	0.963762	0.937967	3.78493	0.822074	0.59358	-0.0906252	-0.00230133	-0.0498623	1.64594	1.20479	1.53262	0.267969	1237	0.0147183	1.21523	5.60725	1.2
21_14	0.791141	0.786864	3.88985	0.589114	0.480234	-0.127171	-0.0681673	-0.0847094	1.17998	0.980334	0.874697	0.302353	906	0.0182681	0.556903	3.29909	0.8
21_15	1.39822	1.29858	4.13248	1.05695	1.0106	-0.0283153	0.0537613	-0.0302651	2.1169	2.03604	3.40132	0.841751	1806	0.021589	4.62164	13.428	5
22_01	1.39257	1.25558	0.595602	1.06634	0.972027	-0.00157043	0.0857937	0.0416911	2.13567	1.96359	3.32629	0.662309	1779	0.0192949	4.36809	12.9517	5
22_02	1.32318	1.23019	0.585563	0.997159	0.890741	-0.0469756	0.0258356	0.0533578	2.00536	1.78825	2.8096	0.343246	1642	0.0144583	3.34895	10.8529	3.8
22_03	1.09061	1.07793	3.4624	0.922222	0.894395	-0.00674493	-0.0378009	-0.00856159	1.85412	1.80741	2.57096	0.447894	1574	0.0168689	3.0439	10.1591	3
22_04	1.47355	1.43212	0.685479	1.16223	1.06044	-0.0480104	0.0515137	0.0585757	2.33073	2.13229	3.92169	0.32925	1947	0.0130041	5.58948	15.2623	6
22_05	1.32582	1.29512	4.38921	1.08192	1.06855	-0.0115333	-0.0762288	0.029116	2.16732	2.14727	3.56559	0.647197	1829	0.018811	5.01937	14.1814	5.8
22_06	1.38427	1.3504	3.83171	1.18478	1.03388	0.00584046	0.0443599	-0.0162176	2.38549	2.0743	3.89248	0.336755	1930	0.0132093	5.39979	14.9379	5.9
22_07	1.1427	1.12533	3.42667	0.92967	0.906696	-0.00234734	-0.0419057	0.0365047	1.86367	1.81983	2.62277	0.27016	1557	0.0131724	3.14839	10.3901	3.5
22_08	1.4054	1.38532	1.10166	1.15838	1.11891	-0.00271651	-0.0639933	-0.0426702	2.32326	2.24499	4.01207	0.595283	1936	0.0175351	5.92208	15.8351	7
22_09	1.36648	1.33387	0.417274	1.13811	1.05197	0.00148736	0.0119542	0.0299658	2.28337	2.11577	3.77798	0.51212	1887	0.016474	5.30128	14.72	5.5
22_10	1.36228	1.35714	4.61367	1.20127	1.15559	0.000825739	-0.0993915	0.00318726	2.40522	2.32348	4.25384	0.487985	2000	0.0156203	6.45803	16.7805	6.8
22_11	1.21587	1.15563	4.4569	1.04727	1.02244	0.0106336	-0.0583358	-0.0520285	2.10069	2.04494	3.31445	0.211569	1759	0.0109671	4.48052	13.1468	4.8
22_12	1.35333	1.38114	4.73217	1.05295	1.05187	0.0212576	-0.0860464	-0.0366158	2.10643	2.10666	3.40566	0.265468	1806	0.012124	4.71526	13.6046	5
22_13	1.2129	1.21065	0.658939	0.998691	0.923152	-0.013113	0.056041	0.150227	2.00409	1.85209	2.93781	0.620089	1676	0.0192349	3.64868	11.4836	3.8
22_14	1.42227	1.42284	3.68137	1.17851	1.07704	0.0019585	0.101656	-0.0669083	2.36386	2.16922	4.08831	0.559538	1965	0.0168746	5.96552	15.9459	5.5
22_15	1.34931	1.29287	1.06709	0.9914	0.958279	-0.0105691	-0.00531358	-0.0531502	1.98789	1.93183	2.98434	0.62253	1677	0.019267	3.80635	11.7926	4
22_16	1.20305	1.13475	0.622163	0.915154	0.860696	-0.0559402	0.0483019	-0.0169835	1.83885	1.73113	2.50617	0.383404	1545	0.015753	2.89748	9.84125	2.9
22_17	1.28004	1.19667	4.37606	1.06993	1.03385	-0.0113236	-0.0126089	0.0554429	2.14571	2.08181	3.46916	0.663703	1815	0.0191227	4.76647	13.7002	4.9
22_18	1.46511	1.34963	0.661487	1.15422	1.0517	-0.00205955	0.0708452	0.0201195	2.31388	2.12192	3.88073	0.325024	1927	0.0129872	5.50148	15.102	5.5
22_19	1.47293	1.38754	2.03295	1.03319	1.01351	-0.00421342	0.00759142	0.0230884	2.07499	2.03529	3.2981	0.228891	1766	0.0113846	4.45911	13.1025	5.2
22_20	1.42686	1.33626	0.527521	1.21486	1.097	-0.019291	0.0288624	0.0601622	2.43291	2.22238	4.2225	2.17032	2000	0.0329418	6.1953	16.3466	6.2
22_21	1.13939	1.10416	3.62716	0.933209	0.901413	-0.0301782	0.0131761	0.0100425	1.87349	1.80496	2.65452	0.271515	1593	0.0130554	3.19347	10.4907	3.3
22_22	1.18281	1.16399	3.79479	0.925762	0.798041	0.0157799	0.0425452	-0.0150256	1.85662	1.60745	2.34557	0.178873	1491	0.010953	2.51213	8.9742	2.9
22_23	1.476	1.44322	3.91156	1.09288	1.02877	0.0143973	0.0422671	-0.0771408	2.19686	2.05918	3.57195	0.942099	1833	0.0226708	4.9284	14.0189	5
22_24	1.28102	1.25298	3.92345	0.89767	0.836582	-0.00698199	0.105233	0.0336684	1.80538	1.68278	2.42117	0.40225	1536	0.0161828	2.74495	9.49794	3
22_25	1.22191	1.1838	0.659048	0.912706	0.789282	-0.0116766	0.0833078	-0.017752	1.82933	1.59292	2.30941	0.315887	1480	0.0146095	2.46265	8.8588	2.8
22_26	1.29492	1.19394	4.59566	0.944703	0.936804	0.00457757	-0.103451	0.0181244	1.89442	1.86722	2.70855	0.197535	1611	0.0110732	3.33241	10.7951	3.9
22_27	1.38397	1.32671	3.79275	0.893952	0.847671	-0.00767533	0.019082	0.00626031	1.79543	1.69638	2.39162	0.363271	1483	0.0156511	2.71129	9.40839	2.8
22_28	1.29303	1.24358	4.7217	0.96266	0.942068	0.00396055	-0.091859	-0.00983896	1.92334	1.88893	2.78547	0.175473	1640	0.0103439	3.4498	11.0459	4
22_29	1.04758	0.997251	3.81635	0.90167	0.764853	0.00145592	-0.0109804	-0.114688	1.80953	1.53781	2.16087	0.187624	1430	0.0114545	2.20113	8.22272	2.3
22_30	1.05914	0.99941	0.616868	0.840128	0.664637	0.0130514	-0.0304813	0.0166613	1.68756	1.32757	1.74152	0.125429	1281	0.00989518	1.53584	6.49665	1.8
22_31	1.02369	0.98891	3.67997	0.771937	0.668676	-0.0183849	0.0222576	-0.0618097	1.55148	1.34547	1.6339	0.242634	1259	0.0138823	1.45936	6.24593	1.3
22_32	1.21784	1.09994	3.78793	0.830709	0.707885	-0.0394687	0.0940099	0.0173194	1.66532	1.42922	1.89109	0.302079	1361	0.0148981	1.81092	7.22483	2
22_33	1.13036	1.13083	3.70906	0.856273	0.658345	-0.0599369	0.0360394	0.0311704	1.71795	1.3257	1.78788	0.106669	1315	0.00900649	1.57783	6.63527	1.7
22_34	0.964923	0.963443	3.7307	0.781069	0.630782	-0.0275982	0.0433547	0.0250057	1.56507	1.27506	1.56412	0.138834	1229	0.0106285	1.32465	5.88147	1.2
22_35	0.93637	0.899637	3.66873	0.679944	0.555123	-0.0223215	-0.0647866	0.0311131	1.36419	1.11069	1.16707	0.230305	1049	0.0148171	0.855281	4.38692	1
22_36	0.984442	0.954841	0.557109	0.780083	0.610075	-0.0657059	-0.0607444	0.118299	1.56427	1.21972	1.47252	0.186759	1192	0.0125171	1.18725	5.47833	1.1
22_37	1.01848	0.975405	0.673289	0.740339	0.643187	-0.0463375	-0.00750533	0.0875579	1.48559	1.29795	1.49339	0.227385	1181	0.0138757	1.27918	5.71949	1.1
22_38	0.875265	0.837392	3.72462	0.694427	0.561372	-0.0104146	-0.0214696	-0.00186575	1.39292	1.12841	1.21792	0.0828837	1065	0.00882185	0.908865	4.57212	1
22_39	1.0515	0.937867	3.80503	0.759067	0.561311	-0.0458202	0.0468273	-0.0333277	1.52104	1.13621	1.35407	0.139748	1147	0.011038	1.02148	4.98391	1
22_40	0.883182	0.865978	3.62671	0.692773	0.630743	-0.0621144	-0.0342218	0.081385	1.39085	1.26307	1.36268	0.181512	1129	0.0126796	1.13904	5.28415	1.1
23_01	1.99309	1.73326	3.74841	1.48504	1.32498	-0.00793622	0.114506	-0.132008	2.97394	2.67547	6.3557	0.653874	2000	0.0180814	11.4443	24.6557	12.1
23_02	1.64423	1.4579	3.66344	1.1686	1.0558	-0.043191	0.0546914	-0.0153852	2.33949	2.11766	3.93042	0.654621	1927	0.0184312	5.58004	15.2503	5.6
23_03	1.34958	1.30622	1.48947	1.12561	1.04272	-0.1076	-0.000493718	0.12911	2.25695	2.09968	3.68603	0.587229	1860	0.0177684	5.12908	14.4143	5.1
23_04	1.85258	1.66842	3.68101	1.46788	1.26488	0.00304351	0.0400916	-0.0733222	2.94041	2.54268	5.89403	1.6723	2000	0.0289162	9.99866	22.5405	10.1
23_05	1.60897	1.42475	3.78308	1.27536	0.953567	-0.081002	0.0672943	-0.100565	2.55188	1.93009	3.88162	0.584355	1970	0.0172229	5.00577	14.3733	5
23_06	1.55686	1.43065	-0.0155308	1.19706	1.17265	-0.0280735	-0.101223	-0.00298677	2.40054	2.34256	4.29727	0.617774	2000	0.0175752	6.62314	17.0653	6.9
23_07	1.40423	1.27923	3.69453	1.07856	0.828771	-0.0500897	-0.00771327	-0.0814664	2.16156	1.6701	2.8031	0.366693	1619	0.0150497	3.09829	10.4009	2.9
23_08	1.27366	1.19343	3.71659	1.08538	0.741307	-0.0993104	-0.00807796	-0.0365243	2.17724	1.4975	2.525	0.239842	1593	0.0122703	2.49701	9.11853	2.1
23_09	1.21142	1.14668	3.69398	1.08666	0.791454	-0.10482	-0.0126703	-0.0560713	2.18092	1.59136	2.69535	0.289335	1629	0.0133272	2.84639	9.88063	2.7
23_10	1.17001	1.16647	0.218079	0.964607	0.931359	-0.0115908	-0.0271283	0.082291	1.93544	1.87399	2.80515	0.190371	1636	0.0107872	3.46772	11.0831	3.5
23_11	1.46207	1.47047	0.449796	1.22314	1.02114	-0.00124652	0.0899806	0.0256519	2.4489	2.03568	4.01258	0.586106	1944	0.0173636	5.53858	15.239	6
23_12	1.07726	1.08427	3.71916	0.902111	0.734061	-0.0711122	0.0201543	-0.0566807	1.81216	1.48356	2.09266	0.394886	1424	0.0166525	2.05643	7.88211	1.8
23_13	1.32885	1.33586	0.54049	1.12708	0.985197	-0.0253222	0.102136	0.137447	2.25863	1.97549	3.58017	0.788592	1860	0.0205906	4.77564	13.7778	4.8
23_14	1.74873	1.68281	0.671566	1.40521	1.23718	-0.00327342	0.0903754	0.096474	2.81354	2.48927	5.58368	0.7029	2000	0.018747	9.34494	21.5392	8.6
23_15	1.244	1.16944	3.71174	1.02145	0.779467	-0.0204915	0.029059	-0.15412	2.0501	1.56726	2.52169	0.172003	1575	0.0104503	2.63455	9.34618	2.2
23_16	1.08594	1.00408	3.67907	0.843178	0.682837	-0.104827	0.0176758	-0.0180331	1.69079	1.38347	1.81724	0.209765	1314	0.0126348	1.66267	6.84488	1.2
23_17	1.23048	1.17692	3.7308	0.940691	0.877395	-0.0272798	0.045713	-0.105883	1.88679	1.76124	2.62309	0.271968	1588	0.0130868	3.09295	10.2814	3
23_18	1.12137	0.994346	3.65607	0.933632	0.731014	-0.197633	-0.0869803	-0.0128662	1.86928	1.47895	2.09666	0.153488	1421	0.010393	2.03575	7.85715	1.7
23_19	1.07261	1.06248	0.614446	0.921046	0.725082	0.0246998	0.0968629	0.0125631	1.84131	1.45971	2.14783	0.537891	1445	0.0192936	2.10895	8.04083	2
23_20	1.68454	1.39956	3.75576	1.12693	0.951201	-0.0864292	0.105876	-0.0191193	2.26025	1.91671	3.45484	0.362052	1825	0.0140849	4.46365	13.1997	4.7
23_21	1.02451	0.936314	3.70976	0.888256	0.734167	-0.11296	-0.0652586	-0.0499932	1.78245	1.48014	2.0164	0.226851	1375	0.0128445	1.96115	7.62801	1.8
23_22	1.09006	0.974152	3.72284	0.861462	0.662178	-0.00422793	0.0497851	-0.0113127	1.73173	1.32776	1.8144	0.13998	1334	0.0102436	1.61412	6.73664	1.4
23_23	1.09752	1.14756	0.783776	0.984355	0.848076	0.0277276	0.069587	0.00803885	1.97272	1.71235	2.66799	0.432513	1607	0.0164056	3.04994	10.2171	3
24_01	1.54944	1.50051	3.61525	1.22393	1.07649	-0.0446659	0.017658	-0.0199677	2.45422	2.15089	4.16061	0.877735	1984	0.0210335	5.98662	15.9948	6
24_02	1.57411	1.46763	0.475186	1.16209	1.04699	0.0023717	0.0772735	0.0388288	2.32553	2.10978	3.89568	0.688692	1913	0.0189738	5.50411	15.1146	5.2
24_03	1.66574	1.57661	3.81578	1.25505	1.10661	0.00366583	0.0478067	-0.0282435	2.51497	2.22008	4.41334	0.664744	2000	0.0182311	6.56226	17.0039	7
24_04	1.43138	1.3392	3.55999	0.99836	0.9283	0.00222536	-0.0148681	-0.0100048	2.00383	1.85685	2.90367	0.344635	1665	0.0143871	3.58237	11.3323	3.2
24_05	1.32736	1.13896	3.73318	0.968173	0.769343	-0.023058	0.122137	0.00591763	1.941	1.54984	2.41088	0.265959	1553	0.0130864	2.52093	9.05365	2.3
24_06	1.41116	1.37612	3.68164	1.05294	0.752135	-0.0111878	0.0244999	-0.0222083	2.10903	1.505	2.50273	0.375678	1576	0.0154394	2.51989	9.1286	2.1
24_07	1.89644	1.61227	0.394986	1.33878	1.10707	-0.0296292	0.033783	0.0775574	2.68492	2.22249	4.69983	0.880183	2000	0.0209784	6.96707	17.7585	7.2
24_08	1.67074	1.52939	3.71079	1.29967	1.05801	-0.017002	0.0865079	-0.00516996	2.60451	2.13993	4.41171	0.642416	2000	0.0179223	6.30921	16.649	6.7
24_09	1.52426	1.4793	3.63856	1.20561	1.0435	0.020044	0.0169142	-0.0824035	2.42217	2.09842	3.97352	0.706876	1933	0.019123	5.53695	15.1942	5.3
24_10	1.17324	1.12038	0.182809	0.951049	0.892546	0.030774	0.030267	-0.0431853	1.90784	1.79127	2.6883	0.407768	1579	0.01607	3.21243	10.5387	3
24_11	1.48823	1.33251	0.445692	1.09826	0.99569	-0.0130689	0.057382	0.0339554	2.20275	2.0036	3.48898	0.55619	1821	0.0174766	4.66684	13.5339	4.8
24_12	1.38918	1.38421	0.512164	1.15724	0.978126	-0.0227015	0.0640953	-0.0204691	2.31892	1.96846	3.61406	0.312471	1861	0.0129578	4.75915	13.7588	5
24_13	1.3975	1.24173	3.68376	1.08811	0.842197	-0.0712422	0.0322746	-0.0413928	2.17649	1.69828	2.90593	1.17898	1686	0.0264438	3.28009	10.8024	3.1
24_14	1.48463	1.29985	3.69517	1.07203	0.832341	-0.0238158	0.0526949	-0.0104595	2.15035	1.67056	2.84235	0.315391	1671	0.0137384	3.1778	10.5736	3.2
24_15	1.59402	1.5364	3.77006	1.23209	1.10019	0.0419507	0.0579025	-0.12932	2.47094	2.2117	4.31985	0.337611	2000	0.0129925	6.39477	16.7125	7
24_16	1.27823	1.21012	3.7211	1.02082	0.85719	-0.0253289	0.0306468	-0.0204327	2.0448	1.70909	2.77308	0.817805	1626	0.0224267	3.1814	10.5193	3
24_17	1.81916	1.69885	0.678055	1.34347	1.15159	0.0146525	0.0689412	-0.0635402	2.68869	2.32125	4.945	1.15956	2000	0.0240786	7.67235	18.9034	8
24_18	1.2573	1.14355	3.68467	0.996728	0.797905	0.00805318	0.0414204	-0.102458	2.00088	1.60431	2.52649	0.175544	1569	0.0105775	2.70349	9.47033	2.5
24_19	1.53135	1.62062	3.78417	1.18676	1.06602	0.0087532	0.0651767	-0.104132	2.38083	2.13945	4.03801	0.271755	1947	0.0118142	5.80057	15.6552	6.1
24_20	1.5991	1.51267	3.77901	1.21487	1.05378	0.00211762	0.0231878	-0.00294149	2.43653	2.11596	4.04493	0.264071	1970	0.0115778	5.70358	15.4945	6
24_21	1.57839	1.42176	0.55942	1.10394	1.01777	-0.042492	0.0275556	0.00510474	2.21182	2.0512	3.55734	0.808072	1838	0.0209678	4.84467	13.8664	5.1
24_22	1.65621	1.5802	0.535931	1.35397	1.13945	0.00649026	0.0726262	0.00572642	2.7134	2.29586	4.93369	0.407901	2000	0.0142811	7.58087	18.7721	7.9
24_23	1.74149	1.54919	0.552702	1.17272	1.04391	-0.00804827	0.0705822	0.07279	2.34675	2.09772	3.91421	0.704073	1921	0.0191445	5.50742	15.128	6
24_24	1.68988	1.56252	3.60428	1.23759	1.10848	0.00285982	0.0794062	-0.0976026	2.48017	2.22826	4.39406	0.743385	2000	0.0192793	6.57809	17.0292	8
24_25	1.44756	1.30423	3.69199	1.09694	0.948414	-0.0191394	0.0539954	-0.0272051	2.20308	1.90109	3.31257	0.199503	1765	0.0106317	4.22412	12.6899	4.9
24_26	1.11337	1.07153	0.340134	0.854564	0.76939	0.0537169	0.0262599	-0.0261639	1.71236	1.54338	2.08155	0.620857	1405	0.0210212	2.14214	8.05487	2.2
24_27	1.21728	1.06195	3.77135	0.920082	0.701614	-0.044118	0.000554577	0.0297581	1.84436	1.41134	2.03041	0.206548	1408	0.0121118	1.89801	7.50699	2
24_28	1.27061	1.23834	3.7201	0.976112	0.879309	0.0141947	0.0271381	-0.133372	1.9591	1.75963	2.71566	0.257696	1602	0.012683	3.19763	10.5217	4
24_29	1.31101	1.3142	3.58673	0.904914	0.822658	0.0583983	0.0351321	-0.0870272	1.81658	1.66932	2.36358	0.458096	1508	0.0174292	2.60204	9.16857	3.1
24_30	1.21506	1.21268	0.467704	0.957411	0.7508	-0.0493835	-0.0152946	0.0532914	1.92175	1.50893	2.25269	0.18259	1497	0.011044	2.24727	8.3812	2.2
24_31	1.11006	1.06201	3.69026	0.893962	0.680164	0.0197776	-0.0301402	0.0887577	1.79164	1.36245	1.89613	0.181453	1358	0.0115593	1.7129	7.01032	1.9
24_32	1.07666	1.09498	3.63651	0.912681	0.644261	-0.08794	0.0637372	-0.0188329	1.82698	1.31033	1.87658	0.193019	1367	0.0118827	1.63077	6.84407	1.4
24_33	1.26059	1.15597	0.558905	1.05982	0.825298	0.0129627	0.0278251	-0.00890811	2.12343	1.66255	2.76753	0.344786	1631	0.0145394	3.05762	10.2995	3
24_34	1.26953	1.11454	0.496499	0.993211	0.662658	-0.0193662	0.0358438	0.0688252	1.99267	1.33508	2.08736	0.150353	1460	0.010148	1.8534	7.49989	2
24_35	1.09286	1.01419	3.77155	0.822475	0.674775	-0.0317859	0.0443175	-0.0106507	1.65238	1.3666	1.76339	0.144885	1311	0.0105126	1.59715	6.65554	1.3
24_36	0.979234	0.84994	3.68118	0.814023	0.63131	-0.00209953	-0.0435101	-0.0499537	1.63424	1.27348	1.59924	0.184709	1246	0.0121754	1.33573	5.92839	1
24_37	1.10399	1.07626	3.59982	0.876899	0.657808	-0.0145956	0.0557717	-0.146369	1.75691	1.33268	1.83825	0.183251	1341	0.0116898	1.62757	6.79205	1.9
24_38	0.977643	0.995669	3.63727	0.859249	0.631633	-0.0413012	-0.071102	-0.0686721	1.72511	1.27791	1.67672	0.137925	1272	0.010413	1.39724	6.13817	1.1
24_39	1.03196	0.972529	0.541274	0.78298	0.654398	-0.00253239	0.0229698	0.120641	1.56968	1.31633	1.61853	0.111991	1232	0.00953425	1.41837	6.1416	1.3
24_40	1.02409	0.953101	3.73397	0.788166	0.580725	-0.00989736	0.0249992	-0.0912457	1.58062	1.16855	1.44691	0.0948252	1206	0.00886724	1.12522	5.31645	1
24_41	1.11988	1.067	3.64314	0.85822	0.672013	-0.082047	0.0693224	-0.00929697	1.72072	1.35085	1.84371	0.258858	1334	0.0139301	1.67156	6.88915	1.9
24_42	0.96383	0.864271	3.7894	0.839526	0.539762	-0.0899927	-0.0256199	0.0537319	1.6784	1.09265	1.41444	0.309634	1203	0.0160432	1.01504	5.04203	1
25_01	1.7871	1.70667	3.60381	1.39468	1.23239	-0.00752774	0.0605526	-0.0858753	2.79622	2.47649	5.48219	0.476215	2000	0.0154307	9.09474	21.141	9.8
25_02	1.90172	1.84972	0.555625	1.41369	1.24889	-0.0131428	0.090425	0.0643003	2.83477	2.50659	5.67292	0.615229	2000	0.0175389	9.57749	21.8892	10.2
25_03	1.6712	1.57109	3.67337	1.27277	1.08262	0.00210916	0.0670759	-0.132257	2.55762	2.168	4.40155	0.261152	2000	0.011427	6.42375	16.8038	6.9
25_04	2.06531	1.8841	0.650785	1.49205	1.28199	0.0047464	0.0440099	0.0201819	2.98661	2.56043	6.07901	4.58782	2000	0.0478948	10.4547	23.223	11
25_05	1.94526	1.78954	3.76748	1.48284	1.29055	-0.0117942	0.0991688	-0.0385859	2.96913	2.59696	6.16019	0.911089	2000	0.0213435	10.7659	23.6835	11.2
25_06	1.9597	1.81233	3.65121	1.48094	1.29897	-0.00764866	0.0950927	-0.0622146	2.96963	2.61572	6.18408	0.686859	2000	0.0185319	10.8762	23.8356	12
25_07	1.1216	1.07291	3.62757	0.927036	0.736228	0.0127666	-0.0553948	-0.0858871	1.86324	1.47558	2.11853	0.422897	1432	0.0171848	2.05912	7.89652	2.2
25_08	1.72208	1.56986	3.73142	1.34117	1.169	0.00243446	0.0814912	-0.0968304	2.69452	2.34139	5.02681	0.71744	2000	0.0189399	7.93493	19.321	9
25_09	1.57263	1.44976	3.70664	1.2429	1.02288	-0.106518	0.0686141	-0.0914801	2.49105	2.08241	4.0627	0.842324	1972	0.0206674	5.62258	15.4189	6
25_10	1.32495	1.32645	3.6261	1.06814	0.940815	0.00449076	0.0385287	-0.105372	2.14501	1.88865	3.1918	0.643143	1746	0.0191925	4.02362	12.2743	4.7
25_11	1.30377	1.28118	0.559248	1.01292	0.89174	-0.019356	0.0222986	0.0471582	2.03318	1.78276	2.8548	0.161019	1657	0.00985773	3.40429	10.977	4
25_12	1.73558	1.55222	0.754099	1.27871	1.11126	-0.0178865	0.0378282	0.0470582	2.56729	2.22813	4.50904	2.61484	2000	0.0361583	6.71549	17.2784	7.2
25_13	1.31184	1.25473	3.7254	1.08335	0.8697	-0.0597057	0.0633402	-0.0271244	2.16966	1.75061	3.00369	0.464165	1683	0.0166071	3.52406	11.3023	3.9
25_14	1.14731	1.05112	3.63065	0.960444	0.693256	-0.0621383	0.0350278	0.0214373	1.92496	1.38974	2.11154	0.249164	1439	0.0131587	1.96191	7.71909	2.1
25_15	1.26111	1.10407	3.64666	1.01576	0.793632	0.0324692	-0.0135329	-0.139493	2.03575	1.59465	2.52636	0.222959	1570	0.0119169	2.66641	9.39793	3
25_16	1.27935	1.25109	3.60374	0.845306	0.731052	0.00419758	0.0327484	-0.0478619	1.69637	1.46542	1.95817	0.279498	1370	0.0142833	1.91745	7.49343	2.1
25_17	1.20177	1.09066	3.6628	0.990294	0.794284	-0.0619403	0.0867368	-0.0760235	1.98479	1.6037	2.52248	0.228529	1542	0.0121739	2.71433	9.50224	3
25_18	1.45307	1.26576	3.78799	0.94874	0.75533	-0.00573131	0.0674363	-0.062439	1.90341	1.52403	2.2893	0.143218	1499	0.00977458	2.32992	8.58198	3
25_19	1.31595	1.11377	0.488011	0.918551	0.760608	-0.0390867	0.0565163	0.0894642	1.83948	1.52851	2.22492	0.201675	1452	0.0117854	2.27706	8.42802	2.9
25_20	1.29177	1.10738	0.497784	0.895102	0.766644	-0.0214104	0.00257652	0.073285	1.79457	1.53238	2.1564	0.115075	1429	0.00897375	2.20613	8.23061	3
25_21	1.15258	1.10276	3.6844	0.913616	0.717377	-0.06617	0.0194187	0.0490738	1.83108	1.44198	2.06906	0.252169	1412	0.0133638	1.98568	7.71981	2.8
25_22	1.00436	0.919322	3.81015	0.881899	0.567698	-0.0902873	0.0383043	-0.0725445	1.76784	1.14736	1.58757	0.147055	1288	0.0106852	1.2125	5.679	1.9
25_23	1.06505	1.00779	3.81924	0.88812	0.591232	-0.0945008	-0.0059715	0.0411421	1.78255	1.19278	1.64741	0.176216	1287	0.0117013	1.29886	5.91686	1.9
25_24	1.02068	0.934214	3.67067	0.785108	0.529704	-0.0890782	-0.0362461	-0.0562656	1.57023	1.07228	1.29588	0.161153	1139	0.0118948	0.911871	4.66399	1.1
25_25	1.06015	0.923041	3.58818	0.88226	0.560271	-0.161492	-0.0758743	0.127185	1.77082	1.12993	1.52443	0.101917	1238	0.00907327	1.12829	5.41983	1.5
26_01	1.70471	1.63328	3.6958	1.30545	1.15601	0.00407175	0.0329749	-0.0946124	2.61453	2.31415	4.78282	0.82598	2000	0.0203222	7.40725	18.4309	7.5
26_02	1.81914	1.76835	0.524209	1.37072	1.14229	0.00138405	-0.0223502	0.130312	2.7538	2.28493	4.89513	0.64672	2000	0.0179822	7.4315	18.5246	7.8
26_03	1.71278	1.59349	3.59599	1.2596	1.03437	-0.00684802	-0.0671208	-0.204823	2.52249	2.07033	4.02676	0.300733	1941	0.0124474	5.50848	15.1885	5.9
26_04	1.77183	1.59215	3.65585	1.31367	1.0736	0.00113592	-0.0389989	-0.143303	2.63696	2.14156	4.39086	0.473982	2000	0.0153945	6.25037	16.5254	6.4
26_05	2.0668	1.80978	3.65011	1.51583	1.27414	-0.00843481	0.00921514	-0.152835	3.03474	2.55383	6.0839	1.28015	2000	0.0252997	10.3599	23.1136	10
26_06	1.83583	1.76419	3.67398	1.4568	1.22882	-0.0124265	-0.031683	-0.123346	2.91808	2.45592	5.57922	1.10415	2000	0.0234963	9.10773	21.1984	9.2
26_07	1.81484	1.69045	3.62549	1.33427	1.16495	0.00924881	0.00591415	-0.180129	2.67272	2.33163	4.8884	0.812331	2000	0.0201535	7.61252	18.786	8
26_08	1.59232	1.58326	3.57831	1.19547	1.08457	-0.0117417	0.0073105	-0.0438122	2.39632	2.17945	4.07892	0.268021	1941	0.0117509	5.9088	15.8335	6.8
26_09	1.51449	1.48778	3.69823	1.17015	1.01308	0.00884204	-0.0781109	-0.142189	2.34574	2.01532	3.6531	0.666285	1849	0.0189829	4.87985	13.9646	5.1
26_10	1.09544	1.03671	3.72885	0.877311	0.68587	-0.0698689	-0.0989351	-0.0843138	1.76124	1.36912	1.84468	0.129912	1338	0.00985363	1.66578	6.8642	1.7
26_11	1.47131	1.31185	3.76794	1.09201	0.97185	0.0018059	-0.0463132	-0.105636	2.19258	1.9472	3.29729	0.352923	1750	0.0142011	4.24322	12.7057	4.8
26_12	1.55408	1.45016	3.70373	1.23283	1.10085	0.0194274	-0.00192587	-0.148103	2.47306	2.20103	4.26316	0.447093	2000	0.0149515	6.25732	16.4647	6.1
26_13	1.82761	1.66688	0.601458	1.29101	1.10193	0.00166418	0.0151712	0.138834	2.58828	2.20901	4.48795	0.541424	2000	0.0164533	6.61264	17.1194	7
26_14	1.51856	1.43579	3.67515	1.12075	1.02215	-0.0157769	-0.0146101	-0.105265	2.24853	2.04342	3.58713	0.413645	1833	0.0150222	4.88055	13.9379	5.2
26_15	1.55691	1.4107	3.70608	1.24176	1.08102	-0.0491594	-0.0905973	-0.223762	2.4893	2.16275	4.12262	0.563661	1959	0.0169626	5.89135	15.8393	6.5
26_16	1.73708	1.67023	3.62369	1.37278	1.16752	0.00390858	0.0307246	-0.162129	2.75263	2.34014	5.07188	0.564664	2000	0.0168027	7.94413	19.3555	8.3
26_17	1.78446	1.70467	3.65373	1.32889	1.14564	0.00222465	-0.0189323	-0.152888	2.66919	2.28637	4.76175	0.461195	2000	0.0151854	7.25858	18.2043	8
26_18	1.73929	1.48642	3.59194	1.28339	1.06046	-0.0568438	-0.098581	-0.136293	2.57158	2.11959	4.17336	0.557687	1994	0.0167237	5.82946	15.7632	6.3
26_19	2.07105	1.97124	3.72192	1.53334	1.29261	0.00663312	0.0370421	-0.103641	3.07847	2.5906	6.28441	0.272229	2000	0.0116668	10.8961	23.9005	11.3
26_20	1.95074	1.8413	3.75746	1.43016	1.20121	0.00914872	0.0223763	-0.129549	2.86913	2.40537	5.42664	0.462248	2000	0.0152028	8.72691	20.6164	9.3
26_21	1.89502	1.80467	3.72271	1.51861	1.26083	-0.00140388	0.0307738	-0.105024	3.04341	2.5251	6.06466	0.423581	2000	0.014553	10.2431	22.9559	11
26_22	2.04689	1.88544	3.66233	1.35884	1.16922	-0.0258878	0.0269748	-0.123053	2.7215	2.35041	5.02398	0.300205	2000	0.0122516	7.87665	19.231	8.3
26_23	1.31138	1.24935	3.7318	1.06714	0.960289	0.0062808	-0.0108629	-0.163812	2.13941	1.9255	3.21415	0.479043	1746	0.016564	4.10878	12.4356	4.1
26_24	1.88741	1.72308	3.68727	1.44346	1.25536	-0.022832	-0.016212	-0.118059	2.89401	2.51368	5.67119	0.320782	2000	0.0126645	9.47876	21.7381	9.9
26_25	1.75626	1.68294	3.80404	1.33144	1.13008	-0.0374951	-0.0543954	-0.18069	2.66971	2.2622	4.6624	0.358975	2000	0.0133973	6.99057	17.7697	7.5
26_26	1.58079	1.49067	3.7455	1.20539	0.956143	-0.128798	-0.091453	-0.193106	2.41611	1.94018	3.53741	0.530152	1833	0.0170067	4.49359	13.2986	5
26_27	1.41527	1.3013	3.70863	1.04464	0.912105	-0.000645026	0.00582845	-0.163677	2.09422	1.82694	2.99887	0.432211	1669	0.0160924	3.65358	11.5147	4
26_28	1.47611	1.32845	3.69599	1.1565	1.03204	0.00347041	0.00447697	-0.188074	2.32129	2.06541	3.75334	0.250345	1869	0.0115735	5.17715	14.5154	5.5
26_29	1.64307	1.52132	3.73583	1.17628	0.924806	-0.0400646	0.0210236	-0.11449	2.3569	1.85197	3.43545	1.14238	1808	0.0251366	4.25694	12.8348	5
26_30	1.45599	1.38665	3.69596	1.12393	0.846205	-0.0600021	-0.0759432	-0.145043	2.25223	1.69618	2.93454	0.250341	1700	0.0121351	3.28124	10.8222	3.5
26_31	1.4617	1.41264	3.73568	1.0611	0.872858	-0.0183545	-0.0734905	-0.183847	2.12994	1.73353	2.85706	0.358053	1628	0.0148302	3.29601	10.7825	3.9
26_32	1.29481	1.19941	3.70205	0.958891	0.838503	-0.011922	-0.120101	-0.178712	1.92334	1.66588	2.44998	0.220119	1502	0.0121058	2.69725	9.40342	3
26_33	1.3553	1.19503	3.70387	1.05589	0.763142	-0.146831	-0.152358	-0.148113	2.11587	1.54322	2.43515	0.120347	1523	0.0088893	2.44738	8.93336	2.9
26_34	1.10515	1.02718	3.81161	0.836926	0.676938	-0.0731979	-0.181295	-0.211269	1.67637	1.34937	1.69975	0.219022	1258	0.0131948	1.5039	6.39825	1.9
26_35	0.99421	0.977286	3.69674	0.769279	0.503156	-0.166606	-0.234656	-0.0709595	1.53089	1.01718	1.14623	0.128604	1071	0.010958	0.749446	4.10186	1
27_01	1.6606	1.6179	0.28918	1.13425	1.08568	0.00615591	-0.0184459	-0.0433946	2.27627	2.17038	3.85516	1.15375	1902	0.0246292	5.55926	15.1815	6.5
27_02	1.7068	1.65403	3.7201	1.29383	1.20442	-0.0379845	0.00583362	0.0411512	2.5973	2.41466	4.91036	1.58386	2000	0.0281412	7.88094	19.1719	8.1
27_03	1.76989	1.71519	3.81769	1.35955	1.24047	-0.0113381	0.0613456	-0.117088	2.72733	2.49724	5.37789	0.493064	2000	0.0157013	8.98879	20.9541	9.9
27_04	1.66441	1.55566	3.65945	1.21162	1.11605	-0.013248	0.0957629	-0.0887668	2.43166	2.24425	4.34825	0.515377	2000	0.0160527	6.57251	17.0066	7
27_05	1.67102	1.62803	0.494192	1.20304	1.05772	0.00263106	0.0168653	-0.0909843	2.40901	2.12082	4.01544	0.237994	1948	0.0110532	5.67794	15.4399	6.8
27_06	1.3322	1.27551	0.624971	1.04452	0.950915	-0.00562322	0.0183003	-0.0147005	2.09404	1.90531	3.13609	0.375812	1707	0.0148378	3.98547	12.1764	4.8
27_07	1.95196	1.8213	3.74069	1.34849	1.22776	0.00261575	0.0871322	-0.118361	2.70162	2.46659	5.31397	0.379013	2000	0.0137661	8.82219	20.7015	9.1
27_08	1.65825	1.49081	0.545166	1.28625	1.15161	-0.0138728	0.0170557	0.0390529	2.58159	2.30262	4.6794	0.889556	2000	0.0210898	7.19447	18.0635	8
27_09	1.79789	1.62956	3.87449	1.19469	1.1173	-0.0112195	0.0142265	-0.113844	2.39615	2.24041	4.20937	0.339225	2000	0.0130235	6.28824	16.4945	6.8
27_10	1.75971	1.55341	3.47533	1.21132	1.13425	-0.011603	-0.0217398	0.0568277	2.43118	2.27329	4.3003	1.49574	2000	0.0273472	6.47173	16.8075	7
27_11	1.53219	1.43174	3.38638	1.12259	1.07575	-0.00057013	-0.03791	0.0509095	2.25473	2.15208	3.76139	0.560886	1893	0.0172132	5.36046	14.8176	6
27_12	1.51763	1.44877	3.83732	1.11634	0.983327	0.0247814	0.0406919	-0.140203	2.23694	1.97675	3.48375	0.416028	1813	0.0151483	4.59782	13.4184	5
27_13	1.44793	1.33935	3.56276	0.998529	0.886675	-0.00146284	-0.0247902	-0.0730565	2.00184	1.77421	2.76585	0.584625	1624	0.0189734	3.25681	10.6516	3.5
27_14	1.77453	1.62217	3.54483	1.24302	1.15411	-0.0147834	0.0595905	-0.0488082	2.50581	2.31346	4.57774	0.525277	2000	0.0162061	7.10469	17.8982	7.8
27_15	1.56553	1.47708	3.7805	1.14614	0.938402	-0.00701208	0.0115707	-0.182587	2.29809	1.89147	3.38954	0.457909	1816	0.0158793	4.255	12.7946	5
27_16	1.31446	1.28374	0.673997	0.922807	0.818759	-0.0266662	-0.0192089	0.0578173	1.8505	1.63701	2.36305	0.207957	1491	0.0118099	2.57153	9.09988	3.1
27_17	1.71345	1.54441	3.55198	1.18674	1.09113	-0.0106779	-0.023516	0.0261693	2.37925	2.19009	4.05159	1.46443	1965	0.0272994	5.86298	15.7428	6.6
27_18	1.30034	1.25508	3.76767	0.89141	0.768575	-0.0458797	-0.138488	-0.134822	1.78935	1.53116	2.07901	0.159803	1373	0.0107884	2.09228	7.94343	2.6
27_19	1.41153	1.33947	3.7836	0.892667	0.82722	-0.030561	-0.0163353	-0.0781128	1.79332	1.65447	2.31308	0.337707	1478	0.0151159	2.54432	9.02388	3
27_20	1.12426	1.06455	3.75693	0.895348	0.694344	0.0118189	-0.0840962	-0.181884	1.79718	1.38258	1.91324	0.169133	1359	0.0111559	1.75064	7.10137	2
27_21	1.07235	1.04026	3.71491	0.804877	0.600042	0.0129336	-0.0723726	-0.178966	1.61164	1.20509	1.49032	0.130264	1206	0.0103929	1.18071	5.4806	1
28_01	1.69958	1.62343	0.479583	1.09132	0.995985	0.010123	0.0751944	0.023922	2.18672	1.9933	3.47974	0.352319	1820	0.0139134	4.67368	13.5465	5.1
28_02	1.8035	1.63209	0.629293	1.16709	1.03446	0.00594019	0.0725374	0.0437835	2.34177	2.08024	3.86176	0.434405	1920	0.0150417	5.38629	14.9075	6
28_03	1.94567	1.82287	3.81158	1.26571	1.13371	-0.0190495	0.00912686	-0.0470761	2.53635	2.26595	4.52051	1.09547	2000	0.0234038	6.84155	17.4676	7
28_04	1.77444	1.67725	3.87172	1.20016	1.09214	-0.00289708	0.0746227	-0.135991	2.41059	2.19249	4.19455	0.433585	2000	0.0147239	6.18383	16.3347	6.5
28_05	1.51312	1.34402	3.66024	0.973046	0.918669	-0.0289595	0.0217735	-0.0345087	1.94907	1.85669	2.82273	0.389627	1613	0.015542	3.47131	11.0958	3.2
28_06	1.52766	1.46998	0.665596	1.12498	1.04544	0.0390668	0.0523066	0.0410089	2.26208	2.10376	3.74427	1.06468	1875	0.0238292	5.2627	14.6534	5
28_07	1.85575	1.6773	0.66518	1.20472	1.09761	-0.0259038	0.0696013	0.0422432	2.41663	2.20788	4.22616	0.548795	2000	0.0165649	6.25145	16.446	6.2
28_08	1.79812	1.72631	3.70454	1.21198	1.11891	-0.0371742	0.0189457	-0.0343915	2.43163	2.24216	4.28132	0.298921	1995	0.0122407	6.40769	16.7066	6.9
28_09	1.73604	1.62137	3.3392	1.24262	1.15307	-0.00604455	-0.0203244	-0.00356873	2.49399	2.30217	4.48108	1.63487	2000	0.0285908	6.86456	17.4837	7
28_10	1.46896	1.3048	3.88595	1.00539	0.959979	-0.0216965	0.0308474	-0.0367801	2.02508	1.91789	3.0589	0.534566	1706	0.0177016	3.93039	12.0513	4
28_11	1.54312	1.3646	3.74256	1.024	0.922478	-0.0523694	0.0326578	0.0154632	2.05364	1.85278	2.99315	0.444472	1684	0.0162462	3.69961	11.595	3.8
28_12	1.83009	1.63806	3.85593	1.14408	1.00789	0.0129595	0.0646908	-0.0920424	2.29677	2.02564	3.68223	0.373948	1873	0.0141298	4.99712	14.1848	5
28_13	1.42672	1.29615	3.70108	0.939839	0.840826	-0.00878023	-0.0675596	-0.19472	1.89101	1.68413	2.43969	0.312977	1498	0.0144544	2.71502	9.43687	2.8
28_14	1.27942	1.23465	3.86203	0.944161	0.810041	-0.00387819	-0.0171181	-0.0995712	1.89247	1.62253	2.39281	0.256066	1496	0.0130831	2.57877	9.13187	2.8
28_15	1.61829	1.50496	0.67129	1.02301	0.939074	-0.00995174	0.0692817	0.0508754	2.05162	1.88632	3.06975	0.48628	1697	0.0169279	3.88543	11.9742	4
28_16	1.61343	1.45321	3.64167	1.01904	0.933326	-0.00246307	0.0878694	-0.0981274	2.04263	1.88456	3.05295	0.716312	1718	0.0204192	3.85333	11.9138	4
28_17	1.79277	1.69881	3.87408	1.22461	1.13759	-0.0346952	0.0166581	0.0470601	2.46064	2.28128	4.39438	1.08361	2000	0.0232767	6.6831	17.1779	6.4
28_18	1.55964	1.47	3.64407	1.05135	0.93486	0.0328301	0.0867072	-0.072077	2.10856	1.87636	3.15443	0.288587	1719	0.0129569	3.98501	12.1964	4.2
28_19	1.62177	1.50938	0.644511	1.05771	0.929426	0.0103488	-0.0102796	0.089384	2.12428	1.86014	3.08159	0.285464	1709	0.0129242	3.81367	11.8402	4
28_20	2.02566	1.87025	4.0323	1.12584	1.10319	-0.039589	-0.0515059	0.0815321	2.26114	2.20228	3.85504	0.80623	1917	0.0205078	5.6229	15.2978	6
28_21	1.53151	1.42425	3.67415	0.913449	0.7658	-0.0433708	-0.0961578	-0.127044	1.82901	1.52577	2.14613	0.437849	1401	0.0176784	2.16406	8.13456	2.2
28_22	1.60887	1.59976	3.6757	1.00259	0.826825	0.00567276	-0.0536497	-0.1508	2.01419	1.64497	2.57083	0.244759	1556	0.0125419	2.81283	9.69857	3.1
28_23	1.62642	1.48183	3.79722	0.977534	0.944634	-0.0281023	-0.0068069	-0.109546	1.96498	1.89791	2.89736	0.292079	1638	0.0133534	3.64848	11.4679	4
28_24	1.2262	1.12175	0.471117	0.826827	0.748523	-0.00494624	-0.0360129	0.143465	1.66019	1.49592	1.92757	0.241399	1353	0.0133573	1.91444	7.47099	2
28_25	1.37765	1.24337	3.64178	0.892721	0.71297	-0.104	-0.134185	-0.156218	1.78726	1.43548	1.93323	0.191615	1357	0.011883	1.81337	7.25475	2.1
28_26	1.20817	1.08653	3.64419	0.872489	0.647443	-0.076877	-0.136125	-0.0676107	1.7508	1.30717	1.71329	0.0977382	1284	0.00872468	1.4545	6.29793	1.7
28_27	1.30749	1.26052	3.60073	0.897097	0.70733	-0.0380374	-0.073959	-0.168646	1.80276	1.42256	1.95848	0.17559	1390	0.0112394	1.83048	7.30624	2.1
28_28	1.15515	1.02762	3.61878	0.748792	0.584604	-0.0767903	-0.168394	-0.0777156	1.50361	1.1685	1.31696	0.0985513	1107	0.00943534	1.00502	4.90137	1.1
29_01	1.97049	1.84382	3.79654	1.21543	0.978988	-0.0409417	0.0165692	-0.0201266	2.43505	1.96888	3.75428	0.498257	1888	0.0162452	4.91435	14.0946	5.1
29_02	2.04043	2.02787	3.70864	1.35504	1.22238	-0.00192764	0.0211693	-0.0677352	2.71625	2.44165	5.23244	0.546413	2000	0.016529	8.55524	20.2708	8.8
29_03	1.97714	1.91649	3.66494	1.3567	1.22067	0.0211988	0.0816082	-0.124271	2.72463	2.44534	5.31115	0.359735	2000	0.0134115	8.75218	20.5996	9.1
29_04	1.53551	1.44576	0.344202	1.09661	0.972203	-0.0173165	0.0588288	0.0513144	2.19984	1.95552	3.40175	0.585736	1789	0.0180945	4.44523	13.1142	4.7
29_05	2.02163	1.78546	3.79309	1.2374	1.14053	0.00747553	0.080525	-0.0971455	2.48012	2.2935	4.52262	0.383931	2000	0.0138552	6.96558	17.6736	7.8
29_06	1.73761	1.62773	3.63771	1.24935	1.14123	0.0208732	0.0290457	-0.106132	2.5022	2.28684	4.50945	0.441867	2000	0.0148638	6.89722	17.5547	7.1
29_07	1.75494	1.60635	3.33426	1.13555	1.07788	-0.0156033	-0.0450472	0.0328641	2.2792	2.15525	3.80487	0.800983	1906	0.0204998	5.42782	14.9436	5.8
29_08	1.78513	1.63316	3.90435	1.19296	1.09458	0.0259606	0.0328211	-0.0350155	2.39455	2.19178	4.13771	0.343041	1981	0.0131592	6.06634	16.1105	6.9
29_09	1.80388	1.69949	3.93296	1.14066	1.0549	-0.0130267	0.0582584	-0.0218963	2.28763	2.12062	3.83551	0.591604	1904	0.0176272	5.44302	14.9861	5.8
29_10	1.59593	1.45422	3.79855	1.10139	0.992452	0.0283624	0.0296231	-0.041417	2.20788	1.98844	3.46083	0.237898	1793	0.0115188	4.59849	13.4019	5
29_11	2.18948	2.09926	3.63845	1.31721	1.14305	0.0169869	0.0506659	-0.172878	2.64073	2.29234	4.79067	1.12476	2000	0.0237146	7.36366	18.3865	7
29_12	1.85638	1.71959	3.61533	1.08397	0.995246	-0.00749639	0.00793208	-0.0619158	2.17236	2.00135	3.39864	0.274735	1791	0.0123854	4.51296	13.2252	4.3
29_13	1.4039	1.25004	0.6235	0.995306	0.696988	-0.00529609	-0.146734	0.0211016	2.0261	1.39045	2.1049	0.244729	1430	0.013082	1.91021	7.59663	2
29_14	1.36163	1.26995	3.70753	0.913727	0.684385	-0.133824	0.00189071	-0.0162756	1.83287	1.38902	1.96695	0.228994	1386	0.0128538	1.80117	7.26623	1.2
29_15	1.43595	1.40755	3.63559	1.0225	0.724289	-0.0521985	-0.00391487	-0.0276654	2.04654	1.46313	2.32689	0.185801	1518	0.0110634	2.2452	8.45827	2.2
29_16	1.36859	1.26309	3.75683	1.03228	0.754627	-0.0256415	-0.0220319	-0.110548	2.06818	1.51261	2.43525	0.280994	1558	0.0134297	2.44372	8.91907	2.4
29_17	1.05248	1.0228	3.76466	0.77254	0.551517	-0.0470832	-0.0931496	-0.053373	1.54342	1.10901	1.30675	0.1876	1120	0.0129422	0.949351	4.75756	0.8
29_18	1.18755	1.11948	3.75285	0.852742	0.681863	-0.0409109	-0.0852313	-0.146376	1.71455	1.37129	1.7892	0.178977	1291	0.0117743	1.60911	6.69689	1.2
29_19	1.40005	1.28865	3.72831	0.948958	0.750622	-0.0466523	-0.0622844	0.00443489	1.90321	1.50193	2.20695	0.695284	1461	0.021815	2.18548	8.2186	2
29_20	1.2026	1.04253	3.69092	0.811207	0.566541	-0.108529	-0.0765051	-0.0471597	1.62805	1.14707	1.41784	0.142021	1180	0.0109707	1.06146	5.13881	0.7
29_21	1.15722	1.1039	3.74809	0.861097	0.560975	-0.0512084	-0.00173103	-0.185755	1.72264	1.1262	1.51748	0.218	1246	0.0132272	1.13861	5.4352	0.7
29_22	1.37181	1.23739	3.79004	0.889475	0.556736	-0.0968306	0.0315289	0.0688276	1.78013	1.13211	1.56831	0.112797	1276	0.00940205	1.17061	5.56961	0.8
30_01	1.6271	1.50584	4.13656	1.01435	0.98767	-0.0173001	-0.0373983	0.0566862	2.03841	1.98685	3.12119	0.629167	1723	0.0191091	4.08347	12.3576	4
30_02	1.51626	1.38973	3.7825	0.930166	0.897877	-0.0353569	-0.0247192	-0.140574	1.86409	1.79839	2.6083	0.798955	1564	0.0226018	3.11663	10.3268	2.8
30_03	1.8969	1.78077	3.46317	1.13152	1.08149	-0.021811	0.0184085	0.0114468	2.27042	2.16203	3.86763	1.02979	1917	0.0231773	5.58493	15.2299	5.2
30_04	1.67172	1.49681	3.73843	1.10233	1.00961	0.0146239	0.0209139	-0.0821291	2.21367	2.02278	3.51591	0.330872	1817	0.0134944	4.74692	13.681	5
30_05	1.54745	1.44019	0.030177	0.99261	0.964684	0.0134388	-0.00337899	-0.0801182	1.98797	1.93773	3.00613	0.343709	1653	0.0144198	3.86472	11.9128	3.8
30_06	1.87119	1.61745	0.157431	1.11841	1.04642	0.0038215	0.00338511	-0.0779152	2.24064	2.1039	3.68379	0.952659	1859	0.0226375	5.13801	14.4126	5
30_07	1.83867	1.57929	0.528001	1.13417	1.06583	0.00845535	-0.035473	0.159067	2.28022	2.12572	3.76804	1.0707	1883	0.0238456	5.32871	14.7705	5.1
30_08	1.70265	1.44668	0.683497	0.991619	0.908384	-0.00809639	-0.0253947	0.0907694	1.99046	1.81868	2.81211	0.180151	1614	0.0105649	3.39379	10.9369	3.8
30_09	1.7272	1.58245	3.41384	0.918992	0.889693	-0.0301552	-0.00214302	0.0993996	1.84474	1.78718	2.56944	0.398788	1568	0.0159477	3.04487	10.1636	3.2
30_10	1.78284	1.63878	3.80824	1.1027	1.01804	0.0158149	0.015101	-0.0229862	2.21292	2.04288	3.54077	0.190095	1823	0.0102116	4.81617	13.8085	5.1
30_11	1.94914	1.79667	0.439714	1.39939	1.18247	-0.0181425	0.0389364	0.144924	2.80721	2.36628	5.2499	0.521698	2000	0.0161508	8.3298	19.984	8.9
30_12	1.84139	1.68112	3.56713	1.22164	1.12271	-0.00368857	0.0209969	-0.0471435	2.44803	2.24472	4.3385	1.44853	2000	0.0269122	6.50546	16.8764	6.9
30_13	1.78584	1.6288	3.815	1.17278	1.11527	-0.0508377	0.011467	0.0664646	2.35359	2.23061	4.12052	1.47499	1943	0.0275524	6.13932	16.2266	6.3
30_14	1.81858	1.68155	0.30104	1.16964	1.06765	-0.00575921	0.015155	-0.0202188	2.34346	2.14084	3.9447	1.72919	1949	0.0297862	5.61885	15.3081	6
30_15	1.48839	1.34704	3.6654	1.00386	0.895787	-0.106852	-0.0354597	0.0552547	2.01759	1.8052	2.80386	1.52757	1640	0.0305196	3.33149	10.8202	3.2
30_16	1.85267	1.72067	0.871141	1.15168	1.07149	-0.0292392	-0.0134666	0.0194071	2.30893	2.1428	3.86739	0.801102	1904	0.0205121	5.50934	15.0996	6
30_17	1.78222	1.7401	0.587831	1.21669	1.08326	-0.0271101	0.0512399	0.106196	2.43867	2.17571	4.19491	0.391466	1993	0.014015	6.1055	16.2029	6.3
30_18	1.93976	1.7324	3.79884	1.10753	0.944886	-0.0330117	-0.000123662	-0.0957607	2.21941	1.89869	3.28801	0.281386	1769	0.0126121	4.1467	12.5401	4
30_19	1.58873	1.44392	3.70945	1.0381	0.869561	-0.0544112	0.0554632	-0.06302	2.08377	1.7572	2.8779	0.618342	1665	0.0192711	3.36628	10.9306	3.8
30_20	1.56811	1.52957	3.67137	1.06392	0.91973	-0.0515161	-0.00509581	-0.0387987	2.13934	1.8425	3.07139	0.35135	1682	0.014453	3.76568	11.7509	4
30_21	1.80804	1.63802	3.8343	1.11803	1.00749	-0.0173229	0.0176624	0.0329081	2.24052	2.01564	3.55446	0.749209	1837	0.0201951	4.78741	13.7647	5
30_22	1.43814	1.33207	3.63566	0.920757	0.802701	0.00314717	-0.0104365	-0.081472	1.84871	1.60709	2.31791	0.141996	1489	0.00976541	2.47541	8.87897	2.8
30_23	1.74605	1.64156	4.14999	1.11883	1.08123	-0.0380271	-0.0188122	0.0772284	2.2463	2.17284	3.78586	0.644838	1884	0.0185006	5.43819	14.9611	5.5
30_24	1.48897	1.2943	3.72775	0.948655	0.800506	-0.0689014	0.0150302	-0.129567	1.90221	1.62262	2.3944	0.296557	1510	0.0140141	2.57011	9.12679	2.9
30_25	1.23914	1.08836	0.706807	0.881958	0.793705	0.000976471	-0.0537868	0.115017	1.77376	1.58925	2.17019	0.126251	1419	0.00943248	2.27933	8.39292	2.7
30_26	1.32157	1.25257	3.68236	0.950906	0.822498	-0.0219269	0.0339863	-0.0895662	1.90794	1.65386	2.48035	0.359535	1544	0.0152597	2.73371	9.49396	2.2
30_27	1.27122	1.18311	3.76274	0.934874	0.790667	-0.0314524	0.00228867	-0.0532097	1.87687	1.58503	2.32434	0.201198	1476	0.0116753	2.45186	8.8373	2.2
30_28	1.36119	1.41358	0.463806	0.932158	0.90158	0.0055297	0.0166351	0.0398813	1.8743	1.80048	2.65362	0.296691	1586	0.0136773	3.19543	10.4944	3
30_29	1.28578	1.23803	0.499699	0.827741	0.616854	-0.0285319	-0.00822827	0.0240145	1.65814	1.23084	1.60102	0.0813251	1241	0.00809518	1.31508	5.88976	1
30_30	1.16819	1.0804	3.73795	0.871811	0.701113	-0.181293	-0.118643	-0.0881187	1.74795	1.42307	1.86391	0.23295	1321	0.0132794	1.72945	7.03238	1
30_31	1.09421	1.02193	3.80322	0.736009	0.656632	-0.110542	-0.0461911	-0.0274014	1.47806	1.3258	1.5011	0.150329	1187	0.0112537	1.30895	5.80497	1.2
30_32	1.09606	1.06722	3.69678	0.741636	0.600994	-0.0487632	-0.0790284	-0.0186158	1.48861	1.20852	1.37393	0.216953	1143	0.0137772	1.08792	5.153	1
30_33	1.1663	1.14837	3.66062	0.775943	0.663618	-0.0190146	-0.00564887	-0.0246492	1.55479	1.33217	1.61532	0.211802	1230	0.0131224	1.42841	6.15971	1.2
30_34	1.13765	1.00019	3.68209	0.701904	0.645131	0.0150183	-0.0771479	-0.127457	1.41355	1.29376	1.39612	0.129136	1147	0.0106106	1.18713	5.43003	1
30_35	1.04564	1.00719	0.544698	0.660794	0.57496	0.0130533	-0.0676993	-0.0563706	1.3265	1.14976	1.1739	0.14578	1057	0.0117439	0.890655	4.49114	0.8
31_01	2.2144	2.09414	0.522573	1.40485	1.29857	0.00876929	0.0713947	0.0790936	2.81699	2.60807	5.83121	0.357559	2000	0.0133708	10.2151	22.8078	11.9
31_02	1.87707	1.69022	0.720025	1.12675	1.03316	-0.0494343	-0.0404163	0.0904406	2.26084	2.06373	3.62143	0.409865	1830	0.0149656	4.9577	14.0823	5
31_03	2.08612	1.99009	3.85639	1.32091	1.24056	-0.0364362	0.0318373	0.0757676	2.64777	2.48323	5.18804	1.0894	2000	0.0233388	8.62497	20.3597	9.1
31_04	1.89431	1.66158	3.58953	1.11763	1.01745	0.00363584	-0.0107003	-0.066714	2.23791	2.03991	3.56121	0.494014	1804	0.0165482	4.82643	13.8332	5
31_05	2.03356	1.78451	3.59825	1.36948	1.19763	-0.100977	-0.0200417	0.0933847	2.74377	2.3912	5.13181	3.75168	2000	0.043311	8.16922	19.6917	8.2
31_06	1.75229	1.64854	3.67607	0.990221	0.939487	0.0251981	0.0657267	-0.176279	1.98633	1.89311	2.96964	0.587564	1676	0.0187236	3.76172	11.7153	4
31_07	1.62535	1.49737	3.40238	1.01369	0.945725	-0.0477166	-0.0373675	0.0176972	2.04005	1.89982	2.98796	1.65946	1697	0.031271	3.74264	11.6691	4
31_08	1.81811	1.66714	3.72909	1.09935	0.99357	0.0178426	-0.00631366	-0.168186	2.20971	1.98654	3.42691	0.327516	1774	0.0135875	4.53854	13.2868	5
31_09	2.18546	2.19939	3.63611	1.34848	1.1948	-0.00708393	0.113968	0.0118275	2.70519	2.40014	5.20706	0.889754	2000	0.0210921	8.44017	20.1229	9
31_10	2.15043	1.97059	0.787956	1.34336	1.21927	0.0219342	0.0961521	0.0327594	2.69154	2.45214	5.26987	1.46052	2000	0.0270233	8.69588	20.5034	9
31_11	2.09257	2.02339	3.41977	1.32248	1.26092	-0.023304	0.00415427	0.0283115	2.65222	2.53418	5.25204	1.56257	2000	0.0279515	8.82245	20.6576	9.5
31_12	1.83265	1.69121	3.56849	1.20441	1.0692	0.0243032	0.0420395	-0.147975	2.41605	2.14518	4.09108	0.602508	1966	0.0175061	5.86838	15.7843	6
31_13	1.9346	1.80882	0.576448	1.25181	1.11736	-0.0299191	0.056794	0.116531	2.51086	2.24318	4.45694	0.488159	2000	0.0156231	6.69865	17.2361	7
31_14	1.7912	1.68299	0.598462	1.23664	1.11699	-0.0101613	0.0402164	0.053126	2.47986	2.2441	4.38528	0.384395	2000	0.0138635	6.56816	16.9969	8
31_15	1.73109	1.60369	3.81678	1.06531	0.999454	-0.0616994	0.0193812	0.072272	2.14016	2.0026	3.36192	0.363002	1782	0.0142725	4.49329	13.1838	4.4
31_16	2.09499	1.88041	0.942171	1.34496	1.2485	-0.0374324	0.0139287	0.0532185	2.70092	2.50799	5.29923	0.826982	2000	0.0203345	8.83135	20.6863	9.3
31_17	2.00965	1.85498	0.782518	1.30288	1.12538	-0.0237166	0.0605224	0.0642602	2.61066	2.25735	4.67695	0.42106	2000	0.0145097	7.08168	17.9116	7.2
31_18	1.74837	1.66154	3.72891	1.14036	1.04647	0.0110255	0.015205	-0.101446	2.28716	2.0888	3.764	0.2211	1885	0.0108303	5.26458	14.658	5.2
31_19	1.85822	1.73238	3.78521	1.33499	1.19874	-0.0123282	0.0840973	-0.0787986	2.6772	2.40373	5.132	0.669629	2000	0.0182979	8.31471	19.9065	8.9
31_20	1.59823	1.44504	3.6222	1.0877	0.924085	0.0210697	0.0663116	-0.149208	2.17621	1.85893	3.21003	0.497155	1744	0.0168839	3.99769	12.2504	4
31_21	1.5404	1.53951	3.69852	1.09163	1.03837	0.0130749	0.0128994	-0.137254	2.19148	2.08485	3.57253	0.28918	1831	0.0125672	4.95883	14.0749	5
31_22	1.97252	1.81025	3.9903	1.24739	1.17387	-0.0219652	-0.0218813	-0.0111045	2.50244	2.35204	4.57718	0.778056	2000	0.0197238	7.13835	17.9406	8
31_23	1.58048	1.36714	0.611728	0.917076	0.842208	0.0536386	0.0409129	0.0349208	1.83915	1.69351	2.45142	0.225386	1507	0.0122294	2.77237	9.56145	2.7
31_24	1.59811	1.57082	4.35989	0.932829	0.923811	-0.00697533	-0.0942252	0.0820653	1.86969	1.84861	2.64289	0.745386	1561	0.0218519	3.21233	10.5343	3
31_25	1.71232	1.57487	3.48339	1.03963	1.00958	-0.0226014	-0.0376454	0.00344479	2.0845	2.0182	3.27157	1.3313	1763	0.0274797	4.37276	12.9346	4.9
31_26	1.36343	1.40662	3.75699	0.944329	0.815878	0.00706335	-0.00562448	-0.161366	1.89282	1.63377	2.41739	0.227251	1503	0.0122963	2.62993	9.25213	2.8
31_27	1.71929	1.60791	3.8157	1.00114	0.934704	0.0291155	0.0353007	-0.0358544	2.00656	1.88424	2.96504	0.390181	1669	0.0152899	3.7161	11.6149	4
31_28	2.20945	2.0201	0.380347	1.24855	1.186	-0.014323	-0.00393843	-0.0203317	2.50381	2.38666	4.65091	0.587569	2000	0.0171401	7.34566	18.2832	8
31_29	1.59793	1.46415	0.495624	0.936122	0.871454	-0.0176371	0.0567919	0.0114082	1.87887	1.75492	2.60032	0.214028	1580	0.0116388	3.04648	10.1759	3
31_30	2.04279	1.92575	3.52299	1.19071	1.08289	-0.0287517	0.0480104	-0.000730184	2.38811	2.18687	4.10773	1.44692	2000	0.0268972	5.96325	15.9341	6.3
31_31	2.11268	1.94494	0.568584	1.09374	1.01255	0.00930658	0.0932057	0.0210144	2.19378	2.0441	3.56014	0.35749	1830	0.0139768	4.87609	13.9316	5
31_32	2.45836	2.28063	3.77306	1.27682	1.07594	-0.00164402	0.00155562	-0.034003	2.56167	2.16047	4.31756	0.516129	2000	0.0160644	6.19568	16.3966	7
31_33	1.53161	1.44843	4.11492	0.908662	0.858794	-0.0151506	0.0266468	0.0360824	1.82116	1.73	2.46898	0.296636	1528	0.0139332	2.8373	9.69903	3
31_34	2.05201	1.93377	3.67432	1.0809	0.983676	-0.0255499	-0.00342042	-0.130618	2.17014	1.97114	3.33888	0.268742	1788	0.0122598	4.38172	12.9751	5
31_35	1.92757	1.801	3.60527	1.06093	1.0041	0.00171231	0.047402	-0.041052	2.12798	2.01819	3.39033	0.837972	1793	0.0216185	4.56666	13.322	5
31_36	2.15472	2.09662	3.27205	1.17788	1.13248	-0.0182178	-0.053391	0.048671	2.36214	2.28248	4.13773	1.03965	1996	0.0228225	6.19433	16.3172	6.5
31_37	2.51908	2.42825	6.09561	1.43556	1.42942	-0.0122853	-0.0595091	0.00735793	2.87637	2.85835	6.35001	0.625647	2000	0.0176868	11.998	25.3499	12
31_38	1.86392	1.81094	3.73047	1.15606	1.01006	-0.132087	0.0535166	-0.059391	2.32356	2.05599	3.71713	0.434125	1871	0.0152325	5.07212	14.3515	4.2
31_39	1.61634	1.5349	3.80001	0.886422	0.803303	0.0138702	-0.00720559	-0.192397	1.77769	1.60738	2.23418	0.310328	1451	0.0146244	2.39233	8.6707	2.9
31_40	1.81451	1.65872	0.462958	0.975432	0.930602	-0.0527558	-0.0115931	0.0244339	1.95389	1.87251	2.84848	0.549186	1660	0.0181889	3.52337	11.2047	4
31_41	1.83594	1.73119	3.7292	1.00531	0.960113	-0.00520276	0.0154187	-0.0416485	2.02072	1.9268	3.04764	0.450587	1692	0.0163188	3.9063	12.0004	4.5
31_42	2.34393	2.14186	3.95008	1.11878	1.02359	-0.00477937	0.0406043	0.0632336	2.24039	2.06394	3.633	0.790355	1848	0.0206805	4.99117	14.148	5.5
31_43	1.96556	1.94587	0.788726	0.983007	0.911447	0.00737525	0.00418535	0.149872	1.97312	1.82662	2.81893	0.638548	1630	0.0197926	3.43073	11.0169	4
31_44	2.24975	2.15778	0.61309	1.29596	1.1581	0.00547334	0.0844873	-0.0235599	2.59692	2.32946	4.81523	0.497815	2000	0.0157768	7.53123	18.6361	8
31_45	1.77021	1.69535	4.04639	1.03803	0.961207	0.0130079	0.0697081	-0.13283	2.07953	1.93468	3.18798	0.638525	1735	0.019184	4.13328	12.479	4.9
31_46	2.29061	2.34591	3.97808	1.31777	1.14403	-0.00549713	0.0512201	-0.0572218	2.6406	2.29386	4.80136	1.84558	2000	0.0303774	7.37559	18.3966	8
31_47	1.94607	1.81251	4.50606	1.04648	1.04413	-0.013827	-0.0544179	0.0311983	2.09737	2.0879	3.3863	0.149476	1798	0.00911782	4.67614	13.5256	5
31_48	1.74155	1.67995	0.581023	1.00716	0.899808	-0.0255328	-0.0759693	-0.0832275	2.02092	1.80026	2.79412	0.488596	1610	0.0174206	3.31647	10.7793	3.2
31_49	1.85445	1.78871	4.19426	1.02561	0.960443	-0.021945	0.021431	0.0865629	2.0557	1.92599	3.11407	1.71142	1719	0.031553	3.99754	12.1932	4.1
31_50	1.79183	1.74453	3.79756	0.935624	0.803025	0.0276158	-0.0317105	-0.0695436	1.87984	1.61678	2.34205	0.142075	1478	0.00980441	2.49555	8.93311	2.8
31_51	1.79142	1.68706	3.66246	0.841558	0.825079	-0.00189292	-0.0759769	-0.025722	1.68812	1.65339	2.14181	0.213749	1426	0.0122431	2.32809	8.49742	2.1
31_52	1.50375	1.5078	3.9992	0.901922	0.75218	-0.0380478	-0.0414472	0.115259	1.81216	1.50402	2.11065	0.263685	1411	0.0136703	2.10272	7.98289	2
31_53	1.67947	1.59465	3.8933	0.949639	0.776503	-0.0253371	0.0881443	0.021226	1.90004	1.56576	2.36751	0.759369	1509	0.0224327	2.48477	8.94295	2.2
31_54	1.41225	1.36864	3.91117	0.835529	0.677391	-0.0246242	-0.0661737	-0.0429935	1.67372	1.35988	1.74878	0.100994	1280	0.00888265	1.56466	6.56513	1.3

## Sheet: Read Me
Image represents the fruit number. The number before the underline represents the individual plant number, and the number after the underline represents the fruit number of an individual plant.
x0 represents the x-coordinate of the center of a fruit profile (in cm).
y0 represents the y-coordinate of the center of a fruit profile (in cm)
theta represents the angle between the midline of the fruit profile and the x-axis.
a, b, c1, c2 and c3 are the estimated values of the parameters of the explicit Preston equation (see Equation (1) for details), where the units of a and b are cm, and c1, c2, and c3 are unitless.
scan.length, scan.width and scan.area represent the scanned fruit length (in cm), maximum width (in cm) and planar area (in cm2), respectively.
RSS represents the residual sum of squares in y-coordinates in cm2.
sample.size represents the sample size, i.e., the number of data points on a fruit profile.
RMSE represents the root-mean-square error in cm.
V.pre and S.pre represent the predicted fruit volume (in cm3) and surface area (in cm2) using the volume and surface area formulas based on the explicit Preston equation with the estimated parameters, respectively.
V.obs represents the volume (in cm3) measured using the graduated cylinder.
